# Supplementary material for: Bis[3-(meth­oxy­carbon­yl)anilinium] hexa­chloridostannate(IV)
Source: Acta Crystallogr Sect E Struct Rep Online. 2011 Jan 15;67(Pt 2):m188. doi: 10.1107/S1600536810054310 (PMC3051453; doi:10.1107/S1600536810054310)
Supplement: Supplementary file 1 [file e-67-0m188-sup1.cif]

##############################################################################
###                                                                        ###
###        Electronic paper (Acta Crystallographica Section E)             ###
###                                                                        ###
##############################################################################
#                                                                            #
# This CIF contains the data in a paper accepted for publication in Acta     #
# Crystallographica Section E. It conforms to the requirements of Notes      #
# for Authors for Section E, and has been peer reviewed under the auspices   #
# of the IUCr Commission on Journals.                                        #
#                                                                            #
# Full details of the Crystallographic Information File format               #
# are given in the paper "The Crystallographic Information File (CIF):       #
# a New Standard Archive File for Crystallography" by S. R. Hall, F. H.      #
# Allen and I. D. Brown [Acta Cryst. (1991), A47, 655-685].                  #
#                                                                            #
# The current version of the core CIF dictionary is obtainable from          #
# ftp://ftp.iucr.org/pub/cif_core.dic. The current version number is 2.4.    #
#                                                                            #
# Software is freely available for graphical display of the structure(s) in  #
# this CIF.  For information consult the CIF home page http://www.iucr.org/  #
# cif/home.html                                                              #
#                                                                            #
# This file may be used for bona fide research purposes within the           #
# scientific community so long as proper attribution is given to the journal # 
# article from which it was obtained.                                        #
#                                                                            #
##############################################################################
                                             
data_global
_journal_date_recd_electronic     2010-12-09
_journal_date_accepted     2010-12-26
_journal_name_full     'Acta Crystallographica, Section E'
_journal_year     2011
_journal_volume     67
_journal_issue      2
_journal_page_first     m188
_journal_page_last     m188
_journal_paper_category     QM
_journal_coeditor_code     CV5016
_publ_contact_author_name     'Yan-Sheng Yin'
_publ_contact_author_address
;
Institute of Material Science and Engineering,
Ocean University of China, Qingdao, Shandong 266100,
People's Republic of China
;
_publ_contact_author_email     yys2004@ouc.edu.cn
_publ_contact_author_fax     '86 532 66786385'
_publ_contact_author_phone     '86 532 66786385'
_publ_section_title
;
Bis[3-(methoxycarbonyl)anilinium] hexachloridostannate(IV)
;
loop_
    _publ_author_name
    _publ_author_address
    'Rui-Ting Xue'
;
Institute of Material Science and Engineering,
Ocean University of China, Qingdao, Shandong 266100,
People's Republic of China
;
    'Xian-Wang Song'
;
Institute of Material Science and Engineering,
Ocean University of China, Qingdao, Shandong 266100,
People's Republic of China
;
    'Shou-Gang Chen'
;
Institute of Material Science and Engineering,
Ocean University of China, Qingdao, Shandong 266100,
People's Republic of China
;
    'Yan-Sheng Yin'
;
Institute of Material Science and Engineering,
Ocean University of China, Qingdao, Shandong 266100,
People's Republic of China
;
data_I
_chemical_name_systematic
;
Bis[3-(methoxycarbonyl)anilinium] hexachloridostannate(IV)
;
_chemical_name_common     ?
_chemical_formula_moiety     '2(C8 H10 N O2 +), Cl6 Sn 2-'
_chemical_formula_sum     'C16 H20 Cl6 N2 O4 Sn'
_chemical_formula_iupac     '(C8 H10 N O2)2 [Sn Cl6]'
_chemical_formula_weight     635.73
_chemical_melting_point     ?
_symmetry_cell_setting     triclinic
_symmetry_space_group_name_H-M     'P -1'
loop_
    _symmetry_equiv_pos_as_xyz
    'x, y, z'
    '-x, -y, -z'
_cell_length_a     7.2320(7)
_cell_length_b     8.2701(9)
_cell_length_c     11.2801(12)
_cell_angle_alpha     86.980(2)
_cell_angle_beta     81.970(2)
_cell_angle_gamma     65.8700(10)
_cell_volume     609.66(11)
_cell_formula_units_Z     1
_cell_measurement_reflns_used     2281
_cell_measurement_theta_min     2.681
_cell_measurement_theta_max     27.583
_cell_measurement_temperature     293(2)
_exptl_crystal_description     block
_exptl_crystal_colour     colourless
_exptl_crystal_size_max     0.18
_exptl_crystal_size_mid     0.16
_exptl_crystal_size_min     0.12
_exptl_crystal_density_diffrn     1.732
_exptl_crystal_density_meas     ?
_exptl_crystal_density_method     'not measured'
_exptl_crystal_F_000     314
_exptl_absorpt_coefficient_mu     1.729
_exptl_absorpt_correction_type     multi-scan
_exptl_absorpt_process_details     '(SADABS; Sheldrick, 1996)'
_exptl_absorpt_correction_T_min     0.7460
_exptl_absorpt_correction_T_max     0.8193
_exptl_special_details
;
;
_diffrn_ambient_temperature     293(2)
_diffrn_radiation_type     MoK\a
_diffrn_radiation_wavelength     0.71073
_diffrn_radiation_source     'fine-focus sealed tube'
_diffrn_radiation_monochromator     graphite
_diffrn_measurement_device_type     'Bruker SMART CCD area-detector'
_diffrn_measurement_method     'phi and omega scans'
_diffrn_detector_area_resol_mean     ?
_diffrn_reflns_number     3096
_diffrn_reflns_av_R_equivalents     0.0322
_diffrn_reflns_av_sigmaI/netI     0.0563
_diffrn_reflns_theta_min     1.82
_diffrn_reflns_theta_max     25.02
_diffrn_reflns_theta_full     25.02
_diffrn_measured_fraction_theta_max     0.972
_diffrn_measured_fraction_theta_full     0.972
_diffrn_reflns_limit_h_min     -8
_diffrn_reflns_limit_h_max     8
_diffrn_reflns_limit_k_min     -9
_diffrn_reflns_limit_k_max     5
_diffrn_reflns_limit_l_min     -13
_diffrn_reflns_limit_l_max     12
_diffrn_standards_number     ?
_diffrn_standards_interval_count     ?
_diffrn_standards_interval_time     ?
_diffrn_standards_decay_%     ?
_refine_special_details
;
Refinement of <i>F</i>^2^ against ALL reflections. The weighted <i>R</i>-factor
<i>wR</i> and goodness of fit <i>S</i> are based on <i>F</i>^2^, conventional
<i>R</i>-factors <i>R</i> are based on <i>F</i>, with <i>F</i> set to zero for
negative <i>F</i>^2^. The threshold expression of <i>F</i>^2^ >
\s(<i>F</i>^2^) is used only for calculating <i>R</i>-factors(gt) <i>etc</i>.
and is not relevant to the choice of reflections for refinement.
<i>R</i>-factors based on <i>F</i>^2^ are statistically about twice as large
as those based on <i>F</i>, and <i>R</i>- factors based on ALL data will be
even larger.
;
_reflns_number_total     2084
_reflns_number_gt     1846
_reflns_threshold_expression     I>2sigma(I)
_refine_ls_structure_factor_coef     Fsqd
_refine_ls_matrix_type     full
_refine_ls_R_factor_all     0.0627
_refine_ls_R_factor_gt     0.0568
_refine_ls_wR_factor_gt     0.1481
_refine_ls_wR_factor_ref     0.1563
_refine_ls_goodness_of_fit_ref     1.008
_refine_ls_restrained_S_all     1.008
_refine_ls_number_reflns     2084
_refine_ls_number_parameters     135
_refine_ls_number_restraints     0
_refine_ls_hydrogen_treatment     constr
_refine_ls_weighting_scheme     calc
_refine_ls_weighting_details
                 'calc w=1/[\s^2^(Fo^2^)+(0.1210P)^2^] where P=(Fo^2^+2Fc^2^)/3'
_atom_sites_solution_hydrogens     geom
_atom_sites_solution_primary     direct
_atom_sites_solution_secondary     difmap
_refine_ls_shift/su_max     0.000
_refine_ls_shift/su_mean     0.000
_refine_diff_density_max     3.341
_refine_diff_density_min     -1.323
_refine_ls_extinction_method     none
_refine_ls_extinction_coef     ?
loop_
    _atom_type_symbol
    _atom_type_description
    _atom_type_scat_dispersion_real
    _atom_type_scat_dispersion_imag
    _atom_type_scat_source
    'C' 'C' 0.0033 0.0016
                         'International Tables Vol C Tables 4.2.6.8 and 6.1.1.4'
    'H' 'H' 0.0000 0.0000
                         'International Tables Vol C Tables 4.2.6.8 and 6.1.1.4'
    'O' 'O' 0.0106 0.0060
                         'International Tables Vol C Tables 4.2.6.8 and 6.1.1.4'
    'N' 'N' 0.0061 0.0033
                         'International Tables Vol C Tables 4.2.6.8 and 6.1.1.4'
    'Cl' 'Cl' 0.1484 0.1585
                         'International Tables Vol C Tables 4.2.6.8 and 6.1.1.4'
    'Sn' 'Sn' -0.6537 1.4246
                         'International Tables Vol C Tables 4.2.6.8 and 6.1.1.4'
_computing_data_collection     'SMART (Bruker, 1997)'
_computing_cell_refinement     'SAINT (Bruker, 1997)'
_computing_data_reduction     'SAINT (Bruker, 1997)'
_computing_structure_solution     'SHELXS97 (Sheldrick, 2008)'
_computing_structure_refinement     'SHELXL97 (Sheldrick, 2008)'
_computing_molecular_graphics     'XP in SHELXTL (Sheldrick, 2008)'
_computing_publication_material     'SHELXL97 (Sheldrick, 2008)'
loop_
    _atom_site_type_symbol
    _atom_site_label
    _atom_site_fract_x
    _atom_site_fract_y
    _atom_site_fract_z
    _atom_site_U_iso_or_equiv
    _atom_site_adp_type
    _atom_site_calc_flag
    _atom_site_refinement_flags
    _atom_site_occupancy
    _atom_site_disorder_assembly
    _atom_site_disorder_group
    Sn Sn1 1.0000 0.0000 0.0000 0.0328(3) Uani d S 1 . .
    Cl Cl1 0.6515(2) 0.2167(2) 0.03141(14) 0.0513(5) Uani d . 1 . .
    Cl Cl2 0.9962(3) -0.0365(2) 0.21342(12) 0.0508(4) Uani d . 1 . .
    Cl Cl3 1.1248(3) 0.2268(2) 0.00885(15) 0.0552(5) Uani d . 1 . .
    N N1 0.5099(9) 0.0834(7) 0.7957(4) 0.0449(13) Uani d . 1 . .
    H H1A 0.5244 -0.0115 0.7554 0.067 Uiso calc R 1 . .
    H H1B 0.4246 0.0948 0.8628 0.067 Uiso calc R 1 . .
    H H1C 0.6309 0.0709 0.8138 0.067 Uiso calc R 1 . .
    O O1 0.2054(7) 0.4933(6) 0.3593(4) 0.0454(10) Uani d . 1 . .
    O O2 0.3547(9) 0.2009(6) 0.3694(4) 0.0652(15) Uani d . 1 . .
    C C1 0.2955(9) 0.3441(8) 0.4139(5) 0.0390(13) Uani d . 1 . .
    C C2 0.3176(9) 0.3708(8) 0.5388(5) 0.0374(13) Uani d . 1 . .
    C C3 0.3979(9) 0.2212(8) 0.6087(5) 0.0392(13) Uani d . 1 . .
    H H3 0.4309 0.1090 0.5783 0.047 Uiso calc R 1 . .
    C C4 0.4274(9) 0.2416(8) 0.7219(5) 0.0357(12) Uani d . 1 . .
    C C5 0.3753(10) 0.4048(8) 0.7713(5) 0.0426(14) Uani d . 1 . .
    H H5 0.3942 0.4151 0.8500 0.051 Uiso calc R 1 . .
    C C6 0.2944(11) 0.5536(9) 0.7020(6) 0.0473(15) Uani d . 1 . .
    H H6 0.2596 0.6652 0.7339 0.057 Uiso calc R 1 . .
    C C7 0.2650(9) 0.5377(8) 0.5864(6) 0.0424(14) Uani d . 1 . .
    H H7 0.2100 0.6382 0.5400 0.051 Uiso calc R 1 . .
    C C8 0.1833(12) 0.4799(10) 0.2347(6) 0.0552(18) Uani d . 1 . .
    H H8A 0.3156 0.4360 0.1879 0.083 Uiso calc R 1 . .
    H H8B 0.1003 0.5948 0.2062 0.083 Uiso calc R 1 . .
    H H8C 0.1193 0.4000 0.2277 0.083 Uiso calc R 1 . .
loop_
    _atom_site_aniso_label
    _atom_site_aniso_U_11
    _atom_site_aniso_U_22
    _atom_site_aniso_U_33
    _atom_site_aniso_U_12
    _atom_site_aniso_U_13
    _atom_site_aniso_U_23
    Sn1 0.0336(4) 0.0345(4) 0.0272(3) -0.0093(3) -0.0072(2) -0.0035(2)
    Cl1 0.0371(8) 0.0534(10) 0.0467(9) 0.0012(7) -0.0095(6) -0.0131(7)
    Cl2 0.0680(11) 0.0481(9) 0.0257(8) -0.0119(8) -0.0085(6) -0.0018(6)
    Cl3 0.0693(11) 0.0552(10) 0.0520(9) -0.0379(9) 0.0033(8) -0.0157(8)
    N1 0.062(3) 0.044(3) 0.027(2) -0.019(3) -0.012(2) 0.000(2)
    O1 0.056(3) 0.040(2) 0.032(2) -0.009(2) -0.0126(18) 0.0018(18)
    O2 0.108(4) 0.037(3) 0.037(2) -0.011(3) -0.023(3) -0.003(2)
    C1 0.046(3) 0.033(3) 0.033(3) -0.010(3) -0.008(2) 0.000(3)
    C2 0.037(3) 0.040(3) 0.032(3) -0.012(3) -0.003(2) -0.005(2)
    C3 0.044(3) 0.036(3) 0.032(3) -0.010(3) -0.003(2) -0.008(2)
    C4 0.038(3) 0.039(3) 0.027(3) -0.014(3) -0.002(2) -0.001(2)
    C5 0.047(3) 0.046(4) 0.033(3) -0.017(3) -0.004(2) -0.008(3)
    C6 0.060(4) 0.039(3) 0.040(3) -0.019(3) -0.001(3) -0.010(3)
    C7 0.045(3) 0.034(3) 0.043(3) -0.012(3) 0.001(3) -0.003(3)
    C8 0.063(4) 0.055(4) 0.035(3) -0.010(3) -0.013(3) 0.005(3)
_geom_special_details
;
All e.s.d.'s (except the e.s.d. in the dihedral angle between two l.s. planes)
are estimated using the full covariance matrix. The cell e.s.d.'s are taken
into account individually in the estimation of e.s.d.'s in distances, angles
and torsion angles; correlations between e.s.d.'s in cell parameters are only
used when they are defined by crystal symmetry. An approximate (isotropic)
treatment of cell e.s.d.'s is used for estimating e.s.d.'s involving l.s.
planes.
;
loop_
    _geom_bond_atom_site_label_1
    _geom_bond_atom_site_label_2
    _geom_bond_site_symmetry_2
    _geom_bond_distance
    _geom_bond_publ_flag
    Sn1 Cl3 . 2.4028(16) ?
    Sn1 Cl3 2_755 2.4028(16) ?
    Sn1 Cl2 2_755 2.4081(14) ?
    Sn1 Cl2 . 2.4081(14) ?
    Sn1 Cl1 2_755 2.4111(15) ?
    Sn1 Cl1 . 2.4111(15) ?
    N1 C4 . 1.465(7) ?
    N1 H1A . 0.8900 ?
    N1 H1B . 0.8900 ?
    N1 H1C . 0.8900 ?
    O1 C1 . 1.305(7) ?
    O1 C8 . 1.451(7) ?
    O2 C1 . 1.195(7) ?
    C1 C2 . 1.477(8) ?
    C2 C3 . 1.388(9) ?
    C2 C7 . 1.389(9) ?
    C3 C4 . 1.354(8) ?
    C3 H3 . 0.9300 ?
    C4 C5 . 1.371(9) ?
    C5 C6 . 1.381(9) ?
    C5 H5 . 0.9300 ?
    C6 C7 . 1.372(9) ?
    C6 H6 . 0.9300 ?
    C7 H7 . 0.9300 ?
    C8 H8A . 0.9600 ?
    C8 H8B . 0.9600 ?
    C8 H8C . 0.9600 ?
loop_
    _geom_angle_atom_site_label_1
    _geom_angle_atom_site_label_2
    _geom_angle_atom_site_label_3
    _geom_angle_site_symmetry_1
    _geom_angle_site_symmetry_3
    _geom_angle
    _geom_angle_publ_flag
    Cl3 Sn1 Cl3 . 2_755 180.00(3) ?
    Cl3 Sn1 Cl2 . 2_755 90.55(6) ?
    Cl3 Sn1 Cl2 2_755 2_755 89.45(6) ?
    Cl3 Sn1 Cl2 . . 89.45(6) ?
    Cl3 Sn1 Cl2 2_755 . 90.55(6) ?
    Cl2 Sn1 Cl2 2_755 . 180.00(9) ?
    Cl3 Sn1 Cl1 . 2_755 89.05(7) ?
    Cl3 Sn1 Cl1 2_755 2_755 90.95(7) ?
    Cl2 Sn1 Cl1 2_755 2_755 89.55(6) ?
    Cl2 Sn1 Cl1 . 2_755 90.45(6) ?
    Cl3 Sn1 Cl1 . . 90.95(7) ?
    Cl3 Sn1 Cl1 2_755 . 89.05(7) ?
    Cl2 Sn1 Cl1 2_755 . 90.45(6) ?
    Cl2 Sn1 Cl1 . . 89.55(6) ?
    Cl1 Sn1 Cl1 2_755 . 180.00(6) ?
    C4 N1 H1A . . 109.5 ?
    C4 N1 H1B . . 109.5 ?
    H1A N1 H1B . . 109.5 ?
    C4 N1 H1C . . 109.5 ?
    H1A N1 H1C . . 109.5 ?
    H1B N1 H1C . . 109.5 ?
    C1 O1 C8 . . 116.2(5) ?
    O2 C1 O1 . . 124.6(5) ?
    O2 C1 C2 . . 123.0(5) ?
    O1 C1 C2 . . 112.5(5) ?
    C3 C2 C7 . . 119.9(5) ?
    C3 C2 C1 . . 117.6(5) ?
    C7 C2 C1 . . 122.4(6) ?
    C4 C3 C2 . . 118.8(5) ?
    C4 C3 H3 . . 120.6 ?
    C2 C3 H3 . . 120.6 ?
    C3 C4 C5 . . 122.5(6) ?
    C3 C4 N1 . . 118.5(5) ?
    C5 C4 N1 . . 119.0(5) ?
    C4 C5 C6 . . 118.7(5) ?
    C4 C5 H5 . . 120.7 ?
    C6 C5 H5 . . 120.7 ?
    C7 C6 C5 . . 120.4(6) ?
    C7 C6 H6 . . 119.8 ?
    C5 C6 H6 . . 119.8 ?
    C6 C7 C2 . . 119.7(6) ?
    C6 C7 H7 . . 120.1 ?
    C2 C7 H7 . . 120.1 ?
    O1 C8 H8A . . 109.5 ?
    O1 C8 H8B . . 109.5 ?
    H8A C8 H8B . . 109.5 ?
    O1 C8 H8C . . 109.5 ?
    H8A C8 H8C . . 109.5 ?
    H8B C8 H8C . . 109.5 ?
loop_
    _geom_hbond_atom_site_label_D
    _geom_hbond_atom_site_label_H
    _geom_hbond_atom_site_label_A
    _geom_hbond_site_symmetry_A
    _geom_hbond_distance_DH
    _geom_hbond_distance_HA
    _geom_hbond_distance_DA
    _geom_hbond_angle_DHA
    N1 H1A O2 2_656 0.89 1.99 2.832(7) 157.2
    N1 H1B Cl1 2_656 0.89 3.00 3.542(6) 120.9
    N1 H1C Cl2 2_756 0.89 2.57 3.419(6) 160.1
    N1 H1B Cl3 1_456 0.89 2.42 3.267(6) 158.8
