# Supplementary material for: Bis[3-(meth­oxy­carbon­yl)anilinium] hexa­chloridostannate(IV)
Source: Acta Crystallogr Sect E Struct Rep Online. 2011 Jan 15;67(Pt 2):m188. doi: 10.1107/S1600536810054310 (PMC3051453; doi:10.1107/S1600536810054310)
Supplement: Supplementary file 2 [file e-67-0m188-Isup2.hkl]

# 
# h,k,l, Fc-squared, Fo-squared, sigma(Fo-squared) and status flag 
# 
data_I
_shelx_title ' 091026i in P-1' 
_shelx_refln_list_code          4 
_shelx_F_calc_maximum      116.84 
_exptl_crystal_F_000       314.00 
_reflns_d_resolution_high  0.8404 
 
loop_ 
 _symmetry_equiv_pos_as_xyz 
 'x, y, z' 
 '-x, -y, -z' 
 
_cell_length_a     7.2320 
_cell_length_b     8.2701 
_cell_length_c    11.2801 
_cell_angle_alpha  86.980 
_cell_angle_beta   81.970 
_cell_angle_gamma  65.870 
 
_shelx_F_squared_multiplier     1.000 
 
loop_ 
 _refln_index_h 
 _refln_index_k 
 _refln_index_l 
 _refln_F_squared_calc 
 _refln_F_squared_meas 
 _refln_F_squared_sigma 
 _refln_observed_status 
   1   0   0      670.85      802.11     29.60 o 
   2   0   0      834.00      718.53     38.87 o 
   3   0   0     4105.22     3820.75    138.56 o 
   4   0   0      234.13      247.98     12.89 o 
   5   0   0      550.59      518.11     23.92 o 
   6   0   0      779.22      787.73     35.17 o 
   7   0   0      142.25      154.31     18.18 o 
  -7   1   0       55.17       44.53     12.00 o 
  -6   1   0      148.71      133.09     11.54 o 
  -5   1   0      730.54      691.97     31.16 o 
  -4   1   0      428.25      402.52     19.41 o 
  -3   1   0     3441.93     3195.86    117.31 o 
   0   1   0     1315.36     1932.26     66.93 o 
   2   1   0    10000.00     7800.27    394.93 o 
   3   1   0      503.27      448.19     26.47 o 
   4   1   0     1791.71     1751.38     93.76 o 
   5   1   0      621.10      651.91     28.26 o 
   6   1   0     1059.87     1043.05     43.80 o 
   7   1   0      344.36      384.70     21.34 o 
  -6   2   0      115.56      118.51     15.57 o 
  -5   2   0      903.04      871.96     38.84 o 
  -4   2   0     2365.40     2307.04     97.08 o 
  -3   2   0      514.95      501.22     47.48 o 
  -2   2   0     2945.92     3185.88     91.90 o 
  -1   2   0     3710.45     3759.59    119.43 o 
   0   2   0     1135.03     1523.06     53.76 o 
   1   2   0     7589.78     6001.37    304.51 o 
   2   2   0      585.18      514.74     29.05 o 
   3   2   0      789.56      788.87     43.31 o 
   4   2   0     6833.09     7000.26    356.58 o 
   5   2   0      803.11      860.90     50.07 o 
   6   2   0      485.00      512.83     34.20 o 
   7   2   0      363.42      422.72     22.81 o 
  -6   3   0      309.42      270.71     26.75 o 
  -5   3   0       38.44       39.00      8.14 o 
  -4   3   0     1477.12     1436.53     58.92 o 
  -3   3   0      726.84      706.83     31.58 o 
  -2   3   0     1050.18     1218.86     37.26 o 
  -1   3   0     1914.32     1906.77     67.48 o 
   0   3   0       99.47      105.15      5.77 o 
   1   3   0     3838.14     3452.44    119.56 o 
   2   3   0     7801.79     5566.96    284.16 o 
   3   3   0     3506.07     3336.09    172.95 o 
   4   3   0     1444.84     1385.34     44.36 o 
   5   3   0      842.91      874.81     50.43 o 
   6   3   0       33.86       29.29      8.01 o 
   7   3   0      124.97      135.96     15.90 o 
  -5   4   0      266.85      229.86     24.40 o 
  -4   4   0      394.68      354.35     24.96 o 
  -3   4   0      192.40      183.44     13.38 o 
  -2   4   0      217.60      251.26     21.00 o 
  -1   4   0     1650.45     1696.63     61.27 o 
   0   4   0     5065.09     6697.06    229.69 o 
   1   4   0     2371.21     2098.80     74.63 o 
   2   4   0     1919.59     1679.13     60.49 o 
   3   4   0     1772.40     1558.48     84.88 o 
   4   4   0        0.57       -0.87      4.04 o 
   5   4   0      616.67      691.38     42.04 o 
   6   4   0      287.81      263.18     11.97 o 
  -4   5   0       44.40       32.32     11.27 o 
  -3   5   0     1543.59     1569.47     92.84 o 
  -2   5   0     1106.19     1194.49     71.70 o 
  -1   5   0      207.06      183.48     17.61 o 
   0   5   0     2362.83     2977.97    105.14 o 
   1   5   0      735.44      632.42     25.71 o 
   2   5   0      105.92      103.93      7.07 o 
   3   5   0      833.99      768.82     31.04 o 
   4   5   0      178.51      187.66     17.01 o 
   5   5   0      342.26      355.05     27.06 o 
   7   5   0      326.68      534.79     41.85 o 
   8   5   0      138.43      248.60     30.09 o 
  -4   6   0      214.99      188.08     23.20 o 
  -3   6   0      162.76      177.68     21.35 o 
  -1   6   0      903.91      965.63     60.22 o 
   0   6   0      151.98      197.30     11.38 o 
   1   6   0      311.18      259.62     13.67 o 
   2   6   0       69.76       62.20      5.97 o 
   3   6   0      359.75      338.52     16.81 o 
   4   6   0      741.84      745.42     31.97 o 
   5   6   0      412.04      441.95     22.85 o 
   6   6   0      579.48      821.85     52.82 o 
   7   6   0      182.52      282.40     30.01 o 
   8   6   0        0.18       -7.85     13.30 o 
  -3   7   0       25.50       19.19     11.09 o 
  -2   7   0      244.70      261.66     26.49 o 
  -1   7   0      201.86      166.92     19.52 o 
   0   7   0       55.07       45.10     11.39 o 
   1   7   0      587.62      563.82     25.17 o 
   2   7   0      386.53      338.77     22.13 o 
   3   7   0      449.72      425.38     20.78 o 
   4   7   0      652.36      671.33     30.15 o 
   5   7   0      249.41      255.06     23.20 o 
   6   7   0        2.65       -5.36      7.70 o 
   7   7   0       18.86       29.71     13.78 o 
  -1   8   0      106.22      102.38     16.87 o 
   0   8   0      156.49      186.23     21.21 o 
   1   8   0      241.95      226.48     22.66 o 
   3   8   0      127.30      104.43     13.58 o 
   4   8   0       12.62        6.96      6.52 o 
   5   8   0       70.74       61.87     13.46 o 
   6   8   0        2.16       -6.57      6.95 o 
   7   8   0       33.97       43.47     15.71 o 
   1   9   0       18.97        7.63      8.72 o 
   2   9   0       25.37       20.65     10.01 o 
   3   9   0       67.09       52.88     13.44 o 
   4   9   0        4.48       -3.17      6.20 o 
   5   9   0        5.64        4.88      8.17 o 
   6   9   0       66.48       74.99     17.21 o 
  -6  -9   1       81.55       94.89     20.86 o 
  -5  -9   1        2.50       -0.23      7.33 o 
  -4  -9   1        9.16        9.25      6.18 o 
  -3  -9   1        1.67        0.89      5.15 o 
  -2  -9   1       21.37       26.96     10.36 o 
  -1  -9   1       20.76       13.90     10.45 o 
  -7  -8   1       13.63       25.20     15.34 o 
  -6  -8   1        2.23        1.81      8.60 o 
  -5  -8   1       22.65       26.06      7.33 o 
  -4  -8   1       23.94       23.59      8.32 o 
  -3  -8   1        0.34       -6.41      4.27 o 
  -2  -8   1      816.84      825.49     38.43 o 
  -1  -8   1       49.19       45.80     12.24 o 
   0  -8   1        6.41        4.01      8.53 o 
   1  -8   1       63.43       51.79     15.10 o 
  -7  -7   1       18.92       34.06     16.49 o 
  -6  -7   1        7.95       19.24     11.75 o 
  -5  -7   1      123.97      139.62     12.85 o 
  -4  -7   1      289.87      312.38     18.24 o 
  -3  -7   1      445.02      448.69     22.06 o 
  -2  -7   1       86.06       79.18      9.10 o 
  -1  -7   1       14.90        5.49      7.85 o 
   0  -7   1      193.05      265.98     24.01 o 
   1  -7   1       33.08       23.16     10.81 o 
   2  -7   1        9.29       12.97     10.12 o 
   3  -7   1        3.56       -5.14      7.80 o 
  -8  -6   1       20.77       54.82     25.84 o 
  -6  -6   1      255.63      277.30     25.65 o 
  -5  -6   1      185.03      185.99     20.13 o 
  -4  -6   1      352.06      357.91     27.78 o 
  -3  -6   1      126.26      133.88     14.07 o 
  -2  -6   1       67.03       58.15     11.60 o 
  -1  -6   1      795.25      719.19     29.60 o 
   0  -6   1       37.39       34.03      8.43 o 
   1  -6   1       71.89       57.19     12.28 o 
   2  -6   1      987.85     1039.16     66.32 o 
   3  -6   1       69.27       74.26     16.40 o 
   4  -6   1        9.33        6.44      9.21 o 
  -6  -5   1      459.78      469.10     33.40 o 
  -5  -5   1       74.43       70.67     11.48 o 
  -4  -5   1       35.63       31.99      8.85 o 
  -3  -5   1      192.15      166.43     15.38 o 
  -2  -5   1      123.16       99.80     10.66 o 
  -1  -5   1      109.68       87.70      6.75 o 
   0  -5   1      789.95      948.52     36.48 o 
   1  -5   1     1183.13     1144.11     67.50 o 
   3  -5   1      121.08      110.64     16.13 o 
   4  -5   1       16.77       17.43      6.70 o 
  -7  -4   1       90.52       98.33      7.56 o 
  -6  -4   1       81.36       83.75      6.73 o 
  -5  -4   1       53.91       59.48      5.86 o 
  -4  -4   1       61.42       55.57      8.86 o 
  -3  -4   1      218.43      230.50     18.60 o 
  -2  -4   1     2370.71     2017.59    107.73 o 
  -1  -4   1     1283.58     1201.13     66.23 o 
   0  -4   1      468.66      557.12     22.35 o 
   1  -4   1      495.21      500.35     20.30 o 
   2  -4   1       22.78       38.55     16.87 o 
   3  -4   1      772.02      796.84     51.68 o 
   4  -4   1       34.00       32.76      7.56 o 
   5  -4   1        7.76        5.97      7.21 o 
  -7  -3   1      149.30      148.84     17.24 o 
  -6  -3   1      174.45      126.92     13.86 o 
  -4  -3   1     1478.51     1503.25     47.67 o 
  -3  -3   1      460.33      423.96     26.91 o 
  -2  -3   1     2180.74     1628.73     87.60 o 
  -1  -3   1      370.05      305.87     19.75 o 
   0  -3   1      114.42      134.44     11.02 o 
   1  -3   1     2054.74     2012.32     59.19 o 
   2  -3   1        5.72        8.98      7.51 o 
   3  -3   1       65.84       68.38      7.52 o 
   4  -3   1      568.65      539.98     26.84 o 
   5  -3   1      195.13      185.83     21.88 o 
   6  -3   1       86.47       94.67     12.42 o 
  -8  -2   1        9.34       -1.78      7.87 o 
  -7  -2   1      134.73      175.07     18.96 o 
  -6  -2   1      374.62      385.09     28.72 o 
  -5  -2   1      960.13     1068.64     61.23 o 
  -4  -2   1       73.39       53.83      8.86 o 
  -3  -2   1     2644.29     2600.32    135.02 o 
  -2  -2   1     1655.31     1587.76     82.81 o 
  -1  -2   1      907.67      600.72     34.01 o 
   0  -2   1      338.10      444.06     25.76 o 
   1  -2   1      120.35       99.87      4.31 o 
   2  -2   1     2621.61     2698.81    122.39 o 
   3  -2   1      590.94      582.80     42.13 o 
   4  -2   1     1140.92     1201.40     49.19 o 
   5  -2   1      620.36      604.91     29.22 o 
   6  -2   1        0.28       -5.72      4.56 o 
  -7  -1   1      190.80      205.88     20.81 o 
  -6  -1   1      721.52      712.20     32.13 o 
  -5  -1   1       31.64       35.34      5.49 o 
  -4  -1   1     2580.38     2625.80    138.26 o 
  -3  -1   1     1923.10     1853.96     97.66 o 
  -2  -1   1     8929.03     7404.59    375.25 o 
  -1  -1   1     6483.67     5345.58    197.20 o 
   0  -1   1     7045.58     8339.10    418.22 o 
   1  -1   1     1119.45      964.69     36.44 o 
   3  -1   1     1583.71     1547.20     45.83 o 
   4  -1   1       91.88       82.76      7.14 o 
   5  -1   1      369.60      334.31     20.45 o 
   6  -1   1      234.51      224.50     15.14 o 
   7  -1   1       40.70       44.96     12.14 o 
  -7   0   1       74.96       99.98     14.47 o 
  -6   0   1      528.37      566.66     39.51 o 
  -5   0   1      215.63      217.93     12.94 o 
  -4   0   1        1.35       -1.69      2.14 o 
  -3   0   1      358.89      324.73     14.71 o 
  -2   0   1     8585.05     6957.93    248.28 o 
  -1   0   1     4627.50     4246.92    145.56 o 
   0   0   1     4001.67     5086.29    236.60 o 
   1   0   1     5396.54     4615.47    130.77 o 
   2   0   1     1156.73     1081.91     31.79 o 
   3   0   1     1750.59     1658.28     48.72 o 
   4   0   1      142.56      148.56      6.68 o 
   5   0   1      379.98      349.51     17.77 o 
   6   0   1      623.59      600.99     28.43 o 
   7   0   1       21.28       29.38      7.30 o 
  -7   1   1       35.16       16.54      9.40 o 
  -6   1   1       15.86       12.61      7.80 o 
  -5   1   1      805.50      768.07     33.87 o 
  -4   1   1      708.32      756.26     49.82 o 
  -3   1   1     1177.40     1161.03     45.28 o 
  -2   1   1     6637.17     7023.34    240.71 o 
  -1   1   1      208.69      193.25      6.86 o 
   0   1   1    10407.74    13134.16    896.89 o 
   1   1   1     4159.86     3669.64    170.72 o 
   2   1   1      118.30       85.33      4.38 o 
   3   1   1      873.11      816.87     44.43 o 
   4   1   1     1768.74     1857.00     98.46 o 
   5   1   1      378.14      375.91     14.11 o 
   6   1   1      961.32      963.16     40.78 o 
   7   1   1      533.49      529.15     26.63 o 
  -6   2   1       47.48       49.86     12.77 o 
  -5   2   1      485.55      474.86     24.30 o 
  -4   2   1     1181.21     1128.60     46.54 o 
  -3   2   1      730.71      701.40     47.21 o 
  -2   2   1     5205.14     5008.83    171.82 o 
  -1   2   1     1530.71     1479.03     43.53 o 
   0   2   1      711.82      817.62     29.53 o 
   1   2   1      821.41      788.15     28.65 o 
   2   2   1     2502.96     2254.44     97.12 o 
   3   2   1     1387.68     1303.81     55.11 o 
   4   2   1     6144.20     5600.41    285.60 o 
   5   2   1      888.31      886.09     34.38 o 
   6   2   1      327.57      329.23     13.70 o 
   7   2   1      320.19      353.20     20.02 o 
   8   2   1       40.85       35.06     14.42 o 
  -6   3   1      203.15      200.29     22.92 o 
  -5   3   1      334.31      300.84     26.68 o 
  -4   3   1     1274.54     1252.99     52.03 o 
  -3   3   1      625.30      579.11     26.81 o 
  -2   3   1      140.22      150.07      7.00 o 
  -1   3   1     1553.61     1487.69     87.74 o 
   0   3   1     1946.80     2660.10    141.87 o 
   1   3   1     1981.41     1881.58     66.08 o 
   2   3   1    13652.27     9320.24    317.70 o 
   3   3   1     1743.78     1575.83     56.77 o 
   4   3   1     1048.69     1075.71     29.27 o 
   5   3   1     1121.13     1116.85     42.59 o 
   6   3   1      202.30      222.22     12.69 o 
   8   3   1      219.42      383.59     36.38 o 
  -5   4   1        0.52        0.68      7.82 o 
  -4   4   1      188.60      176.99     13.44 o 
  -3   4   1     1065.47     1029.93     71.74 o 
  -2   4   1      296.54      318.53     24.80 o 
  -1   4   1     1924.50     1931.97     69.16 o 
   0   4   1     5807.26     7624.72    261.58 o 
   1   4   1     1779.27     1707.51     69.70 o 
   2   4   1     2488.22     2136.46     75.85 o 
   3   4   1     2132.25     1915.09     68.82 o 
   4   4   1      625.43      604.64     34.62 o 
   5   4   1      348.95      378.32     17.94 o 
   6   4   1      294.32      346.57     25.25 o 
   7   4   1      156.21      195.59     19.80 o 
  -4   5   1      226.12      220.35     23.60 o 
  -3   5   1      340.96      318.12     27.78 o 
  -2   5   1     1375.75     1632.27     93.88 o 
  -1   5   1      909.36      924.71     56.23 o 
   0   5   1     2453.23     3335.91    117.83 o 
   1   5   1     1404.86     1215.38     45.58 o 
   2   5   1      696.89      690.74     27.52 o 
   3   5   1      974.62      915.83     35.51 o 
   4   5   1       72.02       61.06      6.07 o 
   5   5   1      578.31      607.35     27.05 o 
   6   5   1     1254.72     1523.37     81.90 o 
   7   5   1      314.41      383.94     31.19 o 
   8   5   1      132.85      187.97     22.17 o 
  -3   6   1      268.16      259.71     25.90 o 
  -2   6   1     1209.15     1369.44     82.84 o 
  -1   6   1      474.11      454.89     34.13 o 
   0   6   1      346.67      448.43     20.55 o 
   1   6   1      776.38      686.15     28.53 o 
   2   6   1      185.93      182.00     10.62 o 
   3   6   1      588.18      542.18     23.51 o 
   4   6   1     2136.59     2076.12     76.52 o 
   5   6   1      815.80      923.21     53.25 o 
   6   6   1      274.86      311.72     26.23 o 
   7   6   1      334.32      452.31     35.61 o 
   8   6   1       24.81       26.56     13.30 o 
  -2   7   1      164.20      151.02     19.71 o 
  -1   7   1      318.14      318.55     28.26 o 
   0   7   1       41.61       41.71     11.62 o 
   1   7   1      976.04      938.90     38.22 o 
   2   7   1      952.49      904.91     43.58 o 
   3   7   1      675.92      629.25     27.48 o 
   4   7   1      848.74      813.57     34.33 o 
   5   7   1      345.56      366.13     27.99 o 
   6   7   1      100.93      111.77     15.50 o 
   7   7   1       80.08      119.64     17.71 o 
   8   7   1       13.81       22.97     14.49 o 
  -1   8   1      397.54      419.57     35.60 o 
   0   8   1      394.07      510.81     38.77 o 
   1   8   1      266.88      264.69     24.31 o 
   2   8   1      493.39      460.15     27.22 o 
   3   8   1      626.49      577.62     26.61 o 
   4   8   1       70.57       80.39     13.32 o 
   5   8   1      133.09      136.31     16.44 o 
   6   8   1       14.41        3.31      7.45 o 
   7   8   1       43.70       82.49     17.61 o 
   1   9   1      239.30      278.31     26.64 o 
   2   9   1      142.21      193.76     20.78 o 
   3   9   1       86.24       84.07      9.53 o 
   4   9   1        2.80       -0.16      4.91 o 
   5   9   1      102.27       97.42     14.73 o 
   6   9   1      125.93      135.02     19.10 o 
  -5  -9   2      111.83      149.40     14.52 o 
  -4  -9   2       20.71       13.55      6.55 o 
  -3  -9   2       51.04       55.04      9.20 o 
  -2  -9   2      160.27      215.51     23.61 o 
  -1  -9   2       72.43       65.17     15.43 o 
  -6  -8   2       17.38        8.72     10.87 o 
  -5  -8   2        5.30        5.27      5.92 o 
  -4  -8   2      235.67      270.25     17.89 o 
  -3  -8   2      331.30      366.17     20.66 o 
  -2  -8   2      103.39      125.89     29.64 o 
  -1  -8   2      145.99      112.38     16.13 o 
   0  -8   2      162.76      193.65     21.75 o 
   1  -8   2      113.17      107.19     17.35 o 
  -6  -7   2       32.02       54.94     14.59 o 
  -5  -7   2      211.74      216.59     23.65 o 
  -4  -7   2      611.93      655.28     45.61 o 
  -3  -7   2        0.59       -2.79      6.11 o 
  -2  -7   2      783.19      753.33     50.31 o 
  -1  -7   2      418.92      393.12     19.55 o 
   0  -7   2       25.61       22.45      9.73 o 
   1  -7   2       43.06       38.70     12.35 o 
   2  -7   2      161.20      139.63     19.23 o 
  -6  -6   2      244.03      235.12     23.39 o 
  -5  -6   2      156.40      148.57     18.86 o 
  -4  -6   2      571.93      518.16     37.25 o 
  -3  -6   2      385.77      399.27     29.55 o 
  -2  -6   2        0.66        0.24      4.23 o 
  -1  -6   2       26.86       23.57      4.61 o 
   0  -6   2      322.14      398.82     29.81 o 
   1  -6   2       71.43       72.36     13.15 o 
   2  -6   2      387.98      452.94     35.86 o 
   3  -6   2       77.86       67.78     15.67 o 
   4  -6   2       29.90       30.89     14.02 o 
  -7  -5   2      133.19      118.98     15.41 o 
  -6  -5   2      453.17      476.75     34.39 o 
  -5  -5   2      176.00      183.06     18.56 o 
  -4  -5   2       15.47       13.29      6.48 o 
  -3  -5   2       21.60       15.90      6.23 o 
  -2  -5   2       50.52       42.67      8.52 o 
  -1  -5   2      315.89      254.78     20.13 o 
   0  -5   2     1056.83     1323.35     49.44 o 
   1  -5   2       56.82       44.86     10.85 o 
   2  -5   2      186.52      211.73     20.67 o 
   3  -5   2      233.05      237.79     16.74 o 
   4  -5   2        8.15        9.32      6.69 o 
  -7  -4   2        3.84       -2.17      3.89 o 
  -6  -4   2        0.82       -2.59      3.39 o 
  -5  -4   2      119.47      111.24      8.07 o 
  -4  -4   2        0.51       -1.17      4.51 o 
  -3  -4   2      504.46      426.63     29.57 o 
  -2  -4   2      866.66      740.23     44.49 o 
  -1  -4   2      119.48      110.88     11.13 o 
   0  -4   2      716.13      946.30     54.61 o 
   1  -4   2      818.37      746.33     28.97 o 
   2  -4   2        5.84        1.45      5.52 o 
   3  -4   2      165.94      157.76     12.43 o 
   4  -4   2       40.86       44.05      8.44 o 
   5  -4   2        0.36        0.77      5.00 o 
  -8  -3   2        0.49       -2.79      8.08 o 
  -7  -3   2       31.74       14.00      8.78 o 
  -6  -3   2      152.55      161.77     16.77 o 
  -4  -3   2      283.26      282.53     12.28 o 
  -3  -3   2      434.78      442.33     28.51 o 
  -2  -3   2     1787.13     1387.05     76.14 o 
  -1  -3   2     1036.88      835.80     47.58 o 
   0  -3   2      161.98      199.85     15.10 o 
   1  -3   2      457.62      444.84     28.60 o 
   2  -3   2      176.95      197.71     34.53 o 
   3  -3   2       20.48       25.37      5.38 o 
   4  -3   2      658.16      695.40     33.29 o 
   5  -3   2      113.63      118.81     11.67 o 
   6  -3   2       19.35       11.71      6.76 o 
  -8  -2   2        2.56       -5.21      8.17 o 
  -7  -2   2      325.62      339.71     28.84 o 
  -6  -2   2       12.26       -1.13      5.96 o 
  -5  -2   2      267.91      284.49     22.03 o 
  -4  -2   2     3407.42     3396.31    177.09 o 
  -3  -2   2       52.55       66.86      7.44 o 
  -2  -2   2      185.28      167.74      7.51 o 
  -1  -2   2      645.82      477.65     28.87 o 
   0  -2   2     1274.58     1680.40     83.53 o 
   1  -2   2        0.86        1.99      1.71 o 
   2  -2   2     1840.10     2283.01    197.80 o 
   3  -2   2      537.57      564.14     36.29 o 
   4  -2   2       43.47       38.32      6.30 o 
   5  -2   2      421.36      414.10     24.96 o 
   6  -2   2        1.83       -2.68      5.36 o 
  -7  -1   2       78.12       90.33     16.23 o 
  -6  -1   2      626.86      619.18     42.04 o 
  -5  -1   2      357.29      363.89     18.10 o 
  -4  -1   2      152.21      142.10     13.18 o 
  -3  -1   2      403.11      406.63     25.44 o 
  -2  -1   2      598.11      547.78     31.45 o 
  -1  -1   2      457.30      394.88     12.42 o 
   0  -1   2      935.97     1315.25     46.64 o 
   1  -1   2      742.87      757.04     22.98 o 
   3  -1   2      227.98      218.54     11.63 o 
   4  -1   2       21.61       17.74      4.23 o 
   5  -1   2      577.82      575.98     26.93 o 
   6  -1   2        0.39       -4.60      4.53 o 
   7  -1   2        7.18       -0.32      5.34 o 
  -7   0   2       11.67       14.42      8.59 o 
  -6   0   2      117.43      119.41     15.31 o 
  -5   0   2       75.66       58.13     11.53 o 
  -4   0   2       47.39       35.82      4.90 o 
  -3   0   2     1163.14     1104.91     42.58 o 
  -1   0   2      757.23      716.80     26.65 o 
   0   0   2     1399.44     2247.75     56.70 o 
   1   0   2     2550.35     2419.35     69.20 o 
   2   0   2       48.15       50.56      5.66 o 
   3   0   2     1069.54     1044.41     31.56 o 
   4   0   2        1.01       -0.38      1.65 o 
   5   0   2       11.57       10.52      4.01 o 
   6   0   2      561.22      516.93     25.19 o 
   7   0   2       89.04       87.65      9.68 o 
  -7   1   2       29.49       15.93      9.56 o 
  -6   1   2        7.21        6.93      7.00 o 
  -5   1   2      276.19      248.63     22.03 o 
  -4   1   2       31.29       33.60      5.29 o 
  -3   1   2      332.01      325.81     12.03 o 
  -2   1   2     2250.60     2370.44    113.21 o 
  -1   1   2      851.47      752.84     27.88 o 
   0   1   2     1503.98     2034.98    104.37 o 
   1   1   2     1260.08     1158.22     55.57 o 
   2   1   2     2700.63     2677.29     95.23 o 
   3   1   2      512.44      470.79     19.10 o 
   4   1   2      710.65      700.84     22.42 o 
   5   1   2      202.46      193.96      8.70 o 
   6   1   2      529.64      540.01     30.62 o 
   7   1   2      176.34      172.89     18.65 o 
   8   1   2       24.26       11.34     10.29 o 
  -6   2   2        1.86       -4.74      6.41 o 
  -5   2   2      214.83      200.03     20.01 o 
  -4   2   2      985.56      919.05     45.51 o 
  -3   2   2      173.73      164.48      7.82 o 
  -2   2   2     1324.21     1447.51     43.55 o 
  -1   2   2      394.17      363.29     25.68 o 
   0   2   2     1934.33     2548.24     88.61 o 
   1   2   2      193.93      186.79      8.02 o 
   2   2   2     2636.07     2522.56     87.49 o 
   3   2   2      249.65      251.37     10.77 o 
   4   2   2     1598.81     1492.14     53.72 o 
   5   2   2      791.41      746.43     29.28 o 
   6   2   2       74.66       64.54      5.54 o 
   7   2   2      286.22      282.92     25.08 o 
   8   2   2       21.76       26.73     12.21 o 
  -6   3   2      134.19      106.72     16.84 o 
  -5   3   2       37.40       29.15     10.10 o 
  -4   3   2      537.07      485.75     35.51 o 
  -3   3   2      180.30      172.08     11.39 o 
  -2   3   2       85.26       63.66      5.59 o 
  -1   3   2      550.52      529.27     24.62 o 
   0   3   2     1745.29     2576.34    122.72 o 
   1   3   2      102.96       85.06      5.27 o 
   2   3   2     3665.19     3268.37    113.30 o 
   3   3   2      931.51      875.32     32.68 o 
   4   3   2      871.75      850.54     23.55 o 
   5   3   2      616.78      581.27     33.40 o 
   6   3   2       17.99       17.69      5.85 o 
  -5   4   2       50.02       38.73     12.50 o 
  -4   4   2       20.15       12.31      9.07 o 
  -3   4   2      402.94      343.21     27.67 o 
  -2   4   2       96.95      139.77     14.56 o 
  -1   4   2      739.81      724.14     28.85 o 
   0   4   2     1662.93     2130.84     75.85 o 
   1   4   2      645.78      674.62     26.44 o 
   2   4   2     4154.06     3898.69    135.50 o 
   3   4   2      361.90      316.34     13.96 o 
   4   4   2        2.88        4.74      3.24 o 
   5   4   2      130.77      129.50     12.29 o 
   6   4   2      299.74      319.14     23.14 o 
   7   4   2       95.37       92.21     12.80 o 
  -4   5   2       25.60       14.98      9.49 o 
  -3   5   2      196.87      181.62     20.24 o 
  -2   5   2      924.77     1084.17     66.04 o 
  -1   5   2      311.31      295.66     14.94 o 
   0   5   2     1768.53     2452.26     87.92 o 
   1   5   2     1069.41     1114.59     42.35 o 
   2   5   2       71.83       73.51      7.67 o 
   3   5   2      294.98      296.46     26.80 o 
   4   5   2      751.44      795.88     31.58 o 
   5   5   2      101.15      104.38     11.77 o 
   6   5   2      916.08     1008.87     57.09 o 
   7   5   2      253.67      270.94     23.89 o 
   8   5   2       95.72      114.55     16.60 o 
  -3   6   2      122.98      120.41     18.02 o 
  -2   6   2      972.63      984.42     62.88 o 
  -1   6   2       60.61       60.76     12.59 o 
   0   6   2      172.50      233.22     13.14 o 
   1   6   2      386.78      360.24     17.39 o 
   2   6   2      191.96      195.57     11.08 o 
   3   6   2      581.23      584.34     24.73 o 
   4   6   2      947.56      896.25     50.17 o 
   5   6   2      539.68      556.00     35.35 o 
   6   6   2      477.62      496.76     34.34 o 
   7   6   2      198.76      231.29     22.59 o 
   8   6   2       24.43       27.76     11.28 o 
  -2   7   2       60.28       65.20     14.47 o 
  -1   7   2      349.99      339.94     29.20 o 
   0   7   2      149.53      192.62     19.99 o 
   1   7   2      172.55      166.84     11.69 o 
   2   7   2     1033.76     1069.51     95.80 o 
   3   7   2      522.27      479.73     22.08 o 
   4   7   2      852.47      812.73     47.32 o 
   5   7   2      407.09      425.53     30.14 o 
   6   7   2       23.71       29.69      9.72 o 
   7   7   2       65.54       95.64     17.07 o 
   8   7   2       29.22       55.61     15.95 o 
  -1   8   2      169.50      157.12     20.36 o 
   0   8   2      256.47      336.09     29.66 o 
   1   8   2      334.50      308.12     26.73 o 
   2   8   2      820.09     1018.38     62.00 o 
   3   8   2      332.93      314.09     23.74 o 
   4   8   2       46.83       39.95      9.84 o 
   5   8   2      109.78      104.52     13.55 o 
   6   8   2       50.30       42.54     11.48 o 
   7   8   2       36.83       67.36     15.22 o 
   1   9   2      165.14      166.64     20.39 o 
   2   9   2       88.69      103.58     14.85 o 
   3   9   2      102.24       96.41     12.97 o 
   4   9   2       32.28       32.34      9.02 o 
   5   9   2      121.69      132.56     16.25 o 
   6   9   2       97.46      116.70     16.89 o 
  -5  -9   3       38.41       51.84     10.57 o 
  -4  -9   3       75.27       73.35     11.17 o 
  -3  -9   3      103.77       95.81     11.92 o 
  -2  -9   3      114.79      137.44     19.14 o 
  -1  -9   3      131.21      104.87     19.73 o 
  -6  -8   3       19.89       26.19     11.60 o 
  -5  -8   3      265.54      297.25     29.03 o 
  -4  -8   3       29.79       35.54     12.03 o 
  -3  -8   3      200.15      169.38     20.62 o 
  -2  -8   3      649.15      665.10     45.49 o 
  -1  -8   3      381.70      312.89     28.25 o 
   0  -8   3      124.28      131.85     18.79 o 
   1  -8   3      248.85      193.11     24.00 o 
  -7  -7   3       57.93       58.91     14.66 o 
  -6  -7   3       86.58      105.27     19.66 o 
  -5  -7   3       91.05       93.13     17.69 o 
  -4  -7   3      855.27      896.22     59.07 o 
  -3  -7   3      726.68      678.86     46.22 o 
  -2  -7   3      349.75      318.10     26.77 o 
  -1  -7   3      457.99      375.36     29.94 o 
   0  -7   3       68.94       90.82     15.85 o 
   1  -7   3      239.56      214.58     23.32 o 
   2  -7   3      226.50      231.81     25.51 o 
  -7  -6   3      106.82       98.83     16.23 o 
  -6  -6   3      514.60      506.46     38.71 o 
  -5  -6   3      415.79      423.53     34.60 o 
  -4  -6   3      762.60      740.06     49.86 o 
  -3  -6   3      260.01      253.66     22.85 o 
  -2  -6   3      180.57      161.23     16.60 o 
  -1  -6   3      302.16      250.53     21.70 o 
   0  -6   3      700.22      771.46     49.79 o 
   1  -6   3      246.04      192.73     20.15 o 
   2  -6   3      545.41      484.03     38.16 o 
   3  -6   3      310.14      288.96     29.12 o 
  -7  -5   3      158.81      169.86     19.16 o 
  -6  -5   3      398.16      399.58     31.33 o 
  -5  -5   3      233.97      239.99     22.40 o 
  -4  -5   3      133.30      127.86     15.53 o 
  -3  -5   3      374.72      296.10     24.35 o 
  -2  -5   3      665.91      618.75     40.28 o 
  -1  -5   3      272.82      194.73     17.68 o 
   0  -5   3     2091.01     2547.99    137.66 o 
   1  -5   3      331.91      269.30     22.99 o 
   2  -5   3      752.07      927.45     41.61 o 
   3  -5   3      590.81      650.23     40.26 o 
   4  -5   3       40.82       54.76      9.94 o 
  -8  -4   3       90.43      108.68     10.51 o 
  -7  -4   3      131.91      126.78      9.46 o 
  -6  -4   3      114.27      105.86      8.10 o 
  -5  -4   3      255.95      250.13     12.67 o 
  -4  -4   3       66.73       69.03     10.57 o 
  -3  -4   3      730.61      659.67     42.21 o 
  -2  -4   3     2258.64     1739.04     95.99 o 
  -1  -4   3      600.29      476.66     31.40 o 
   0  -4   3     3424.97     4376.97    227.75 o 
   1  -4   3     1000.36      901.13     42.47 o 
   2  -4   3       69.18       59.01     11.87 o 
   3  -4   3      168.16      163.64     12.66 o 
   4  -4   3      385.00      398.85     33.82 o 
   5  -4   3       27.11       31.90      9.59 o 
  -8  -3   3      181.71      201.49     22.47 o 
  -7  -3   3       42.49       41.31     11.42 o 
  -6  -3   3        2.25       -8.28      5.52 o 
  -5  -3   3      404.19      406.08     16.92 o 
  -4  -3   3     1517.42     1614.15     52.32 o 
  -3  -3   3      691.66      691.75     41.95 o 
  -2  -3   3     2820.33     2485.08    132.04 o 
  -1  -3   3     3354.21     2871.17    151.00 o 
   0  -3   3       87.49      122.15     11.41 o 
   1  -3   3      285.49      236.63     13.12 o 
   2  -3   3     1153.75     1274.35     64.59 o 
   3  -3   3       51.15       41.87     12.54 o 
   4  -3   3      844.21      858.36     59.10 o 
   5  -3   3      170.72      176.08     17.01 o 
   6  -3   3       59.07       57.70     14.58 o 
  -7  -2   3      101.86       98.53     16.28 o 
  -6  -2   3      581.25      584.04     40.63 o 
  -5  -2   3      219.70      213.82     19.28 o 
  -4  -2   3     2259.33     2118.24    113.61 o 
  -2  -2   3      256.34      250.96     10.49 o 
  -1  -2   3      490.72      350.85     22.74 o 
   0  -2   3       34.02       67.35     10.43 o 
   1  -2   3     2419.53     2553.13     94.41 o 
   2  -2   3      852.66      895.31     50.09 o 
   3  -2   3      219.37      210.83     17.06 o 
   4  -2   3      935.16      960.66     40.76 o 
   5  -2   3      483.01      514.29     49.54 o 
   6  -2   3       10.08        9.46      6.14 o 
  -7  -1   3      169.24      170.46     20.53 o 
  -6  -1   3      478.32      453.13     33.99 o 
  -5  -1   3      140.18      124.95     14.26 o 
  -4  -1   3      181.27      188.90     16.46 o 
  -3  -1   3      526.88      472.76     29.52 o 
  -2  -1   3       48.96       39.51      5.66 o 
  -1  -1   3      110.39       90.14      4.63 o 
   0  -1   3     3532.70     4727.41    134.70 o 
   1  -1   3      373.01      354.09     11.84 o 
   2  -1   3     1435.44     1386.84     49.33 o 
   3  -1   3     3044.82     3098.45     89.50 o 
   4  -1   3       52.19       45.96      6.99 o 
   5  -1   3      272.68      264.08     19.54 o 
   6  -1   3      131.09      133.01     18.22 o 
   7  -1   3        6.37        9.49      9.04 o 
  -7   0   3       39.17       41.06     11.98 o 
  -6   0   3      100.79       94.04     16.54 o 
  -5   0   3      279.74      252.71     22.19 o 
  -4   0   3       10.81       10.91      3.35 o 
  -3   0   3      629.79      635.64     20.83 o 
  -2   0   3       81.04       82.72      9.84 o 
  -1   0   3      763.42      685.18     25.92 o 
   0   0   3     6752.26     9202.49    206.35 o 
   1   0   3     1237.07     1186.64     39.05 o 
   2   0   3        1.20        1.83      2.23 o 
   3   0   3      796.42      740.81     23.15 o 
   4   0   3        1.77        0.21      1.62 o 
   5   0   3      113.62      118.05      8.93 o 
   6   0   3      323.93      353.82     23.89 o 
   7   0   3       77.17       79.18     12.96 o 
  -6   1   3        0.62       -6.06      5.78 o 
  -5   1   3      342.94      319.14     26.63 o 
  -4   1   3        2.37        1.83      5.24 o 
  -3   1   3      615.88      597.29     20.12 o 
  -2   1   3     3360.09     3156.51    109.72 o 
  -1   1   3     1325.91     1274.56     51.97 o 
   0   1   3      224.74      318.76     20.44 o 
   1   1   3     1162.28     1073.98     27.88 o 
   2   1   3      454.72      569.99     21.01 o 
   3   1   3      123.09      106.03      5.63 o 
   4   1   3      544.80      550.04     18.24 o 
   5   1   3      133.05      129.69      6.78 o 
   6   1   3      361.27      335.15     25.90 o 
   7   1   3      306.23      304.10     25.90 o 
   8   1   3        5.01        0.05      7.92 o 
  -6   2   3        8.34        3.36      7.52 o 
  -5   2   3       91.21       71.12     13.81 o 
  -4   2   3     1142.60     1037.76     62.41 o 
  -3   2   3      153.76      140.80      7.20 o 
  -1   2   3     1349.21     1435.24     51.89 o 
   0   2   3     1244.77     1927.42     67.92 o 
   1   2   3      381.89      353.94     22.80 o 
   2   2   3      400.80      385.88     21.72 o 
   3   2   3       44.87       39.50      5.22 o 
   4   2   3     1440.38     1310.40     47.46 o 
   5   2   3     1070.69     1026.10     38.65 o 
   6   2   3        1.17       -4.20      5.03 o 
   7   2   3      174.43      167.60     18.90 o 
   8   2   3       36.47       57.17     15.39 o 
  -5   3   3       18.23       12.10      8.25 o 
  -4   3   3      247.37      196.87     20.39 o 
  -3   3   3       28.11       23.54      7.52 o 
  -2   3   3        5.74        7.17      3.10 o 
  -1   3   3      206.53      186.04     10.05 o 
   0   3   3      150.02      254.93     11.75 o 
   1   3   3      811.75      845.33     31.58 o 
   2   3   3     1875.82     2040.29     71.85 o 
   3   3   3      932.88      893.34     32.88 o 
   4   3   3      183.77      177.96      9.17 o 
   5   3   3      158.43      138.73     12.42 o 
   6   3   3        1.55       -0.35      3.47 o 
   8   3   3       57.91      101.27     20.06 o 
  -5   4   3       44.58       25.37     11.58 o 
  -4   4   3        3.18       -6.84      6.37 o 
  -3   4   3      229.03      207.85     20.60 o 
  -2   4   3        1.13        1.35      2.94 o 
  -1   4   3       15.96        7.13      3.38 o 
   0   4   3     3300.19     4831.08    167.97 o 
   1   4   3      178.42      158.54      8.78 o 
   2   4   3      137.90      144.44     10.68 o 
   3   4   3      680.71      692.05     26.63 o 
   4   4   3      120.62       92.73      9.56 o 
   5   4   3       58.24       54.94      8.78 o 
   6   4   3      229.90      239.59     18.90 o 
   7   4   3        2.59       -3.20      4.93 o 
  -4   5   3       11.71        2.25      7.99 o 
  -3   5   3      210.31      206.70     21.79 o 
  -2   5   3      418.21      445.21     33.58 o 
  -1   5   3       80.08       77.54      7.08 o 
   0   5   3      558.39      751.34     30.56 o 
   1   5   3       74.98       69.40      7.00 o 
   2   5   3        0.26        4.43      4.38 o 
   3   5   3       23.23       22.40      5.03 o 
   4   5   3       83.05       91.65     10.47 o 
   5   5   3       39.78       35.25      7.98 o 
   6   5   3      540.00      562.90     35.67 o 
   7   5   3      234.36      249.12     21.73 o 
   8   5   3       67.06       66.09     13.22 o 
  -3   6   3        6.32        4.20      7.54 o 
  -2   6   3      238.57      326.32     28.98 o 
  -1   6   3      116.59       95.92     13.90 o 
   0   6   3        0.27       -2.10      2.67 o 
   1   6   3       33.33       30.66      5.27 o 
   2   6   3       20.51       21.59      6.16 o 
   3   6   3       43.67       41.86      5.74 o 
   4   6   3      869.40      862.88     48.60 o 
   5   6   3      285.74      281.82     21.77 o 
   6   6   3      227.21      241.32     20.88 o 
   7   6   3       94.52       96.70     15.55 o 
   8   6   3       11.49       12.14      8.72 o 
  -2   7   3       23.94        6.58      9.77 o 
  -1   7   3       82.43       78.91     15.03 o 
   0   7   3        5.30        0.70      6.93 o 
   1   7   3       56.70       54.06      7.68 o 
   2   7   3      901.72      957.74     76.27 o 
   3   7   3      105.19      103.18     11.93 o 
   4   7   3      406.63      362.68     26.12 o 
   5   7   3      220.33      205.02     18.55 o 
   6   7   3        1.94        2.32      6.34 o 
   7   7   3       20.50       22.08      9.23 o 
  -1   8   3       48.40       41.27     12.64 o 
   0   8   3      187.07      260.12     24.87 o 
   1   8   3      173.16      188.13     19.77 o 
   2   8   3      257.54      383.69     56.80 o 
   3   8   3       83.77       91.98     12.49 o 
   4   8   3      100.22       92.75     12.10 o 
   5   8   3        3.07        6.22      5.92 o 
   6   8   3        8.99       18.22      7.66 o 
   7   8   3       30.04       37.23     11.70 o 
   1   9   3       38.91       38.33     12.00 o 
   3   9   3      112.35      104.98     13.81 o 
   4   9   3        2.99        0.42      6.01 o 
   5   9   3       11.49       24.19      8.52 o 
   6   9   3      252.29      283.18     25.72 o 
  -4  -9   4        6.52       -6.41      8.86 o 
  -3  -9   4       34.86       20.34      7.67 o 
  -2  -9   4      145.11      150.22     20.51 o 
  -6  -8   4        0.19      -11.60      8.48 o 
  -5  -8   4       54.72       66.47     16.00 o 
  -4  -8   4      113.07      120.56     18.37 o 
  -3  -8   4      165.38      141.67     18.90 o 
  -2  -8   4      412.42      381.71     32.44 o 
  -1  -8   4      212.10      187.49     21.68 o 
   0  -8   4      161.02      164.43     20.48 o 
   1  -8   4      158.22      140.10     21.19 o 
  -6  -7   4       38.46       50.05     15.06 o 
  -5  -7   4      280.98      294.08     28.60 o 
  -4  -7   4      431.43      426.40     34.92 o 
  -3  -7   4      591.65      599.03     42.96 o 
  -2  -7   4      192.42      163.28     18.70 o 
  -1  -7   4      415.41      303.30     26.73 o 
   0  -7   4      135.07      161.75     18.86 o 
   1  -7   4      129.46      114.66     17.26 o 
   2  -7   4      338.29      321.72     31.73 o 
  -7  -6   4       87.71      103.97     18.42 o 
  -6  -6   4      389.58      387.77     32.76 o 
  -5  -6   4      417.37      427.36     35.28 o 
  -4  -6   4      359.21      314.70     28.26 o 
  -3  -6   4      613.48      579.35     40.72 o 
  -2  -6   4      101.49       83.10     12.33 o 
  -1  -6   4      676.95      508.41     36.12 o 
   0  -6   4      376.39      433.16     32.79 o 
   1  -6   4      246.84      194.21     20.69 o 
   2  -6   4      725.76      781.66     54.42 o 
   3  -6   4      337.94      348.77     33.07 o 
  -7  -5   4      154.85      174.70     19.63 o 
  -6  -5   4      493.67      489.08     36.68 o 
  -5  -5   4      166.46      188.71     19.87 o 
  -4  -5   4      250.63      220.30     21.33 o 
  -3  -5   4      675.75      599.97     41.15 o 
  -1  -5   4      766.24      592.21     39.10 o 
   0  -5   4     2162.47     2556.71    139.00 o 
   1  -5   4     1132.79      991.58     61.32 o 
   2  -5   4      546.19      593.52     29.71 o 
   3  -5   4      578.79      594.68     34.01 o 
   4  -5   4      131.00      136.17     16.04 o 
  -7  -4   4      119.83      129.49      9.94 o 
  -6  -4   4       64.39       74.61     10.94 o 
  -5  -4   4      409.80      410.77     18.01 o 
  -4  -4   4      381.61      355.33     27.52 o 
  -3  -4   4      207.16      158.63     16.74 o 
  -2  -4   4     5224.42     4036.43    212.49 o 
  -1  -4   4     1783.35     1592.49     88.83 o 
   0  -4   4     1338.80     1454.55     81.92 o 
   1  -4   4     2071.72     1994.71    194.36 o 
   2  -4   4      324.39      374.26     20.25 o 
   3  -4   4      454.75      468.22     24.71 o 
   4  -4   4      671.03      701.54     40.45 o 
   5  -4   4       33.70       33.54     13.75 o 
  -6  -3   4       36.82       35.28     10.08 o 
  -5  -3   4      621.63      649.57     25.01 o 
  -4  -3   4     1559.48     1661.75     54.58 o 
  -3  -3   4     1724.52     1684.39     92.94 o 
  -2  -3   4     4462.49     3709.03    194.42 o 
  -1  -3   4      708.22      471.49     31.09 o 
   0  -3   4     2264.65     3282.36    128.29 o 
   1  -3   4     1360.06     1369.99    119.21 o 
   2  -3   4      782.80      830.14     51.14 o 
   3  -3   4      409.00      406.98     35.96 o 
   4  -3   4     1278.89     1336.56    116.23 o 
   5  -3   4      380.52      376.25     26.97 o 
   6  -3   4      165.94      182.47     15.42 o 
  -7  -2   4      150.02      157.86     19.54 o 
  -6  -2   4      592.40      601.91     42.00 o 
  -5  -2   4      500.85      505.53     34.76 o 
  -4  -2   4     1984.99     1853.77    101.09 o 
  -3  -2   4     1926.22     1967.36     62.70 o 
  -2  -2   4      603.38      606.74     21.66 o 
  -1  -2   4     2378.38     2207.60    197.93 o 
   0  -2   4     1791.35     2196.82     77.73 o 
   1  -2   4      191.96      160.48      9.98 o 
   2  -2   4     5933.20     6160.95    176.19 o 
   3  -2   4     1088.34     1104.80     75.41 o 
   4  -2   4      866.31      889.92     84.12 o 
   5  -2   4      821.20      841.91     40.10 o 
   6  -2   4       81.86       82.64     10.50 o 
  -7  -1   4      104.23       97.87     16.30 o 
  -6  -1   4      751.48      770.97     51.39 o 
  -5  -1   4      305.51      289.73     24.47 o 
  -4  -1   4     1018.02     1076.74     62.66 o 
  -3  -1   4     1095.31     1071.89     42.69 o 
  -2  -1   4      184.23      174.12      9.63 o 
  -1  -1   4     1927.58     1944.37     61.89 o 
   0  -1   4     7022.04     9585.62    357.44 o 
   1  -1   4     1712.18     1803.07     52.93 o 
   2  -1   4     4966.85     4967.86    141.52 o 
   3  -1   4     2096.44     2060.78     60.55 o 
   4  -1   4      293.86      281.25     15.15 o 
   5  -1   4      600.16      606.65     28.26 o 
   6  -1   4      340.79      355.63     20.36 o 
   7  -1   4       17.42       12.21     10.03 o 
  -7   0   4       48.05       44.39     13.55 o 
  -6   0   4      408.53      376.33     31.02 o 
  -5   0   4      292.71      263.08     23.46 o 
  -4   0   4       43.36       34.46      8.27 o 
  -3   0   4      871.73      919.75     53.38 o 
  -2   0   4     3757.70     4304.51    307.67 o 
  -1   0   4     2321.59     2371.76    112.63 o 
   0   0   4     7254.77    10421.16    234.44 o 
   1   0   4     4115.00     3843.97    109.72 o 
   2   0   4     1386.15     1417.06     41.89 o 
   3   0   4     1375.22     1304.41     39.01 o 
   4   0   4      443.02      402.34     14.22 o 
   5   0   4      146.65      139.90      9.80 o 
   6   0   4      641.41      619.72     41.59 o 
   7   0   4      224.50      235.06     22.76 o 
  -6   1   4        0.41       -1.97      7.09 o 
  -5   1   4      462.40      401.08     31.35 o 
  -4   1   4      952.04      901.97     36.55 o 
  -3   1   4      463.35      426.80     19.57 o 
  -2   1   4     5104.36     5984.84    206.37 o 
  -1   1   4     2104.62     2107.91     74.91 o 
   0   1   4      562.86      782.10     29.10 o 
   1   1   4     5429.91     5097.19    128.37 o 
   2   1   4       13.76       25.77      3.74 o 
   3   1   4      151.48      116.62      5.24 o 
   4   1   4     3097.32     3042.68     88.35 o 
   5   1   4      398.94      396.12     14.51 o 
   6   1   4      491.06      454.49     32.46 o 
   7   1   4      459.28      476.59     35.30 o 
   8   1   4       15.92       15.52     10.24 o 
  -6   2   4       63.43       73.30     15.17 o 
  -5   2   4      370.95      342.20     29.19 o 
  -4   2   4      707.63      619.16     41.76 o 
  -3   2   4      695.15      666.09     28.15 o 
  -2   2   4     1340.60     1523.76     63.14 o 
  -1   2   4      940.31      913.76     34.87 o 
   0   2   4       10.90       12.72      2.58 o 
   1   2   4      973.85      949.90     34.67 o 
   2   2   4     1242.12     1085.50     54.39 o 
   3   2   4     2777.62     2727.48    130.28 o 
   4   2   4     1276.88     1204.73     77.40 o 
   5   2   4      723.39      719.61     39.37 o 
   6   2   4      233.65      247.38     21.37 o 
   7   2   4      235.07      257.08     23.86 o 
   8   2   4       57.77       47.82     13.58 o 
  -5   3   4       48.03       37.72     12.19 o 
  -4   3   4      468.32      409.79     32.10 o 
  -3   3   4      598.68      567.55     38.36 o 
  -2   3   4      123.24      138.82     15.46 o 
  -1   3   4     1154.63     1199.21     45.27 o 
   0   3   4      960.03     1350.90     49.66 o 
   1   3   4      671.27      622.83     42.78 o 
   2   3   4     3453.65     3941.29    136.50 o 
   3   3   4     1513.32     1437.99     72.04 o 
   4   3   4      118.09      102.85      9.96 o 
   5   3   4     1565.82     1586.76     80.19 o 
   6   3   4        0.43        1.34      3.97 o 
   7   3   4       15.20       29.71     11.63 o 
   8   3   4      230.93      295.65     29.24 o 
  -5   4   4       50.73       35.67     12.73 o 
  -4   4   4        2.35       -2.19      6.22 o 
  -3   4   4      380.73      343.31     28.21 o 
  -2   4   4      103.29      158.13     16.61 o 
  -1   4   4      497.24      509.77     22.38 o 
   0   4   4     1693.06     2335.05    124.58 o 
   1   4   4      945.67      932.60     35.63 o 
   2   4   4      684.99      680.68     26.61 o 
   3   4   4     1195.65     1143.17     59.47 o 
   4   4   4       23.67       18.67      5.57 o 
   5   4   4       55.29       53.48      7.98 o 
   6   4   4      213.10      219.34     18.18 o 
   7   4   4      211.49      259.83     20.71 o 
  -4   5   4       10.36        5.78      8.78 o 
  -3   5   4      146.70      145.73     18.90 o 
  -2   5   4      458.79      728.89     48.50 o 
  -1   5   4      389.38      393.74     19.20 o 
   0   5   4      513.76      653.05     27.44 o 
   1   5   4      531.71      539.16     23.12 o 
   2   5   4       19.12        9.08      4.21 o 
   3   5   4       34.17       25.77      6.64 o 
   4   5   4      246.69      237.14     18.09 o 
   5   5   4      184.98      178.47     15.83 o 
   6   5   4      465.24      487.21     31.96 o 
   7   5   4      248.26      263.07     21.93 o 
   8   5   4       28.79       32.88     10.55 o 
  -3   6   4       15.53       14.82     10.57 o 
  -2   6   4      429.53      451.79     35.60 o 
  -1   6   4      150.64      153.28     17.21 o 
   0   6   4      123.57      122.56      9.53 o 
   1   6   4      312.86      287.37     15.17 o 
   2   6   4       26.29       38.74     14.92 o 
   3   6   4       69.60       62.54      9.23 o 
   4   6   4      900.73      844.30     48.12 o 
   5   6   4      216.76      196.94     17.54 o 
   6   6   4      212.06      208.54     18.93 o 
   7   6   4      117.03       99.23     13.78 o 
   8   6   4       13.18        8.64      8.36 o 
  -2   7   4        3.87        1.22      9.11 o 
  -1   7   4       13.37        7.96      8.88 o 
   0   7   4       58.56       70.72     12.85 o 
   1   7   4       83.10       74.13      8.69 o 
   2   7   4      177.99      188.50     17.21 o 
   3   7   4      359.05      337.67     24.61 o 
   4   7   4      306.56      280.85     22.10 o 
   5   7   4      155.23      140.47     15.22 o 
   6   7   4        1.47        2.79      6.22 o 
   7   7   4        6.13        9.26      7.80 o 
   0   8   4      166.37      217.82     22.62 o 
   1   8   4        0.86       -2.14      6.62 o 
   2   8   4      562.18      524.01     34.73 o 
   3   8   4      125.61      108.81     13.58 o 
   4   8   4       25.08       13.08      6.50 o 
   5   8   4       26.76       21.02      8.38 o 
   6   8   4       10.75       11.84      6.97 o 
   7   8   4        9.29       12.92      8.59 o 
   3   9   4        2.42       -3.34      5.61 o 
   4   9   4       25.25       23.53      8.57 o 
   5   9   4        6.72        3.95      6.51 o 
  -5  -8   5        3.42       -8.05      9.16 o 
  -4  -8   5       67.22       59.23     15.45 o 
  -3  -8   5       46.58       34.73     12.24 o 
  -2  -8   5      122.56      130.75     18.84 o 
  -1  -8   5      125.87       94.88     18.36 o 
   0  -8   5        5.81        0.85     10.31 o 
  -6  -7   5       34.03       32.06     13.48 o 
  -5  -7   5       78.86       93.90     18.13 o 
  -4  -7   5      221.75      210.42     23.60 o 
  -3  -7   5      140.15      161.82     19.24 o 
  -2  -7   5       90.77       76.71     14.51 o 
  -1  -7   5      180.77      150.81     18.34 o 
   0  -7   5        0.82       -3.13      6.77 o 
   1  -7   5       32.65       18.95     11.70 o 
   2  -7   5      117.11      140.33     21.19 o 
  -7  -6   5      118.29      108.74     19.64 o 
  -6  -6   5      110.90      120.02     17.83 o 
  -5  -6   5      160.40      164.38     20.46 o 
  -4  -6   5      246.51      217.49     23.13 o 
  -3  -6   5      200.02      186.27     19.92 o 
  -2  -6   5        0.27       -0.77      5.66 o 
  -1  -6   5      117.52       87.75     13.20 o 
   0  -6   5      132.34      135.26     17.29 o 
   1  -6   5      199.39      150.50     19.00 o 
   2  -6   5      195.76      320.41     31.00 o 
   3  -6   5      135.15      123.94     19.96 o 
  -7  -5   5       53.65       56.04     14.09 o 
  -6  -5   5      155.78      157.78     18.83 o 
  -5  -5   5      365.34      339.92     29.08 o 
  -4  -5   5       33.01       32.72     10.99 o 
  -3  -5   5      229.68      190.41     20.10 o 
  -2  -5   5      313.29      274.72     23.70 o 
  -1  -5   5      186.53      156.77     16.89 o 
   0  -5   5      906.95     1108.12     66.82 o 
   1  -5   5      555.88      466.12     34.95 o 
   2  -5   5       68.61       93.23     10.23 o 
   3  -5   5      691.29      706.76     56.60 o 
   4  -5   5       30.99       42.37      9.26 o 
  -7  -4   5       59.79       74.53      9.56 o 
  -6  -4   5       39.67       34.79      6.54 o 
  -5  -4   5       84.53       87.11     13.18 o 
  -4  -4   5       94.33       81.27     12.47 o 
  -3  -4   5      735.28      661.01     43.64 o 
  -2  -4   5      811.47      633.91     41.93 o 
  -1  -4   5     1042.59      813.55     50.28 o 
   0  -4   5     1090.62     1496.12     84.90 o 
   1  -4   5     1009.12     1004.10     87.40 o 
   2  -4   5      108.17      118.15     14.72 o 
   3  -4   5      180.92      188.34     14.30 o 
   4  -4   5      241.32      233.22     17.28 o 
   5  -4   5      153.89      156.76     22.79 o 
  -7  -3   5       95.33      118.53     10.50 o 
  -6  -3   5       27.30       36.12      7.30 o 
  -5  -3   5      262.18      284.01     14.30 o 
  -4  -3   5     1174.87     1268.40     43.55 o 
  -3  -3   5      703.31      707.63     44.60 o 
  -2  -3   5     1927.84     1744.54     96.58 o 
  -1  -3   5     2123.31     1669.17     92.61 o 
   0  -3   5       93.95      108.30     12.86 o 
   1  -3   5      584.66      568.75     38.65 o 
   2  -3   5      906.21      958.71     40.75 o 
   3  -3   5      271.38      255.01     28.15 o 
   4  -3   5      944.49      939.76     42.27 o 
   5  -3   5      236.37      229.53     32.02 o 
   6  -3   5       41.90       46.45     14.49 o 
  -7  -2   5      141.30      135.90     19.19 o 
  -6  -2   5      281.95      291.10     26.89 o 
  -5  -2   5      388.79      402.75     30.13 o 
  -4  -2   5     1615.08     1629.25     90.61 o 
  -3  -2   5     1130.14     1229.07     41.46 o 
  -2  -2   5      188.49      176.08      7.57 o 
  -1  -2   5     1595.39     1526.00    151.41 o 
   0  -2   5      902.99     1190.93     44.02 o 
   1  -2   5      598.67      690.02     27.25 o 
   2  -2   5     3898.58     4341.46    224.88 o 
   3  -2   5      533.41      519.08     26.84 o 
   4  -2   5      667.78      694.35     31.78 o 
   5  -2   5      928.36      907.73     40.74 o 
   6  -2   5      140.82      159.59     19.38 o 
  -7  -1   5      113.21      105.81     17.12 o 
  -6  -1   5      606.04      660.11     46.57 o 
  -5  -1   5      347.22      368.50     29.13 o 
  -4  -1   5      350.01      347.28     26.42 o 
  -3  -1   5      671.06      581.11     25.04 o 
  -2  -1   5      824.34      812.14     38.34 o 
  -1  -1   5     1275.14     1380.71     37.37 o 
   0  -1   5     3738.93     5180.73    242.94 o 
   1  -1   5     2387.66     2375.00     69.39 o 
   2  -1   5     3494.74     3676.14    106.28 o 
   3  -1   5     2439.31     2382.85     69.95 o 
   4  -1   5      593.59      570.97     28.72 o 
   5  -1   5      221.23      203.68     13.57 o 
   6  -1   5      411.50      428.65     33.58 o 
   7  -1   5       32.99       36.48     12.38 o 
  -6   0   5      155.45      150.25     19.45 o 
  -5   0   5      459.69      427.88     32.79 o 
  -4   0   5       79.56       83.47      7.76 o 
  -3   0   5      987.05      998.27     39.51 o 
  -2   0   5     4024.83     4122.33    152.87 o 
  -1   0   5      386.05      329.41     15.02 o 
   0   0   5    11927.97    16939.51    378.41 o 
   1   0   5     5837.73     5647.37    160.33 o 
   2   0   5      187.04      193.60     15.53 o 
   3   0   5     1654.29     1554.37     46.44 o 
   4   0   5      787.19      769.48     24.87 o 
   5   0   5      223.80      209.67     18.88 o 
   6   0   5      973.61      947.68     58.71 o 
   7   0   5      180.39      181.88     19.97 o 
  -6   1   5       74.95       70.34     14.47 o 
  -5   1   5      296.38      302.60     26.68 o 
  -4   1   5      770.92      720.27     31.14 o 
  -3   1   5      957.14      908.28     36.72 o 
  -2   1   5     4473.77     5320.55    184.95 o 
  -1   1   5     3215.37     3158.91    111.24 o 
   0   1   5     2309.19     3494.04    100.21 o 
   1   1   5      371.59      280.69     10.07 o 
   2   1   5     2474.10     2624.85    135.96 o 
   3   1   5     1503.13     1433.09     42.83 o 
   4   1   5     1953.89     1778.06     53.05 o 
   5   1   5      642.87      620.50     40.00 o 
   6   1   5      605.95      561.85     38.47 o 
   7   1   5      573.46      563.85     40.11 o 
  -6   2   5       72.54       80.51     16.79 o 
  -5   2   5      261.16      224.67     22.78 o 
  -4   2   5     1705.63     1519.11     88.43 o 
  -3   2   5      636.02      609.94     26.90 o 
  -2   2   5     1123.17     1309.23     49.63 o 
  -1   2   5     2015.65     2030.61     73.20 o 
   0   2   5      503.78      678.86     26.63 o 
   1   2   5     2303.26     2373.09    107.94 o 
   2   2   5     4556.80     4818.88    166.71 o 
   3   2   5      222.24      155.01     12.19 o 
   4   2   5     3671.80     3584.30    170.61 o 
   5   2   5     1917.54     1869.82     68.64 o 
   6   2   5      169.68      174.43     17.55 o 
   7   2   5      309.53      303.92     26.44 o 
   8   2   5      124.91      129.86     17.92 o 
  -5   3   5      100.98       88.75     16.84 o 
  -4   3   5      464.36      399.46     31.89 o 
  -3   3   5      804.47      766.11     36.48 o 
  -2   3   5      131.60      138.68      9.72 o 
  -1   3   5     1680.92     1658.28     61.37 o 
   0   3   5     1491.86     1982.25     71.42 o 
   1   3   5     1141.51     1063.86     55.74 o 
   2   3   5     5581.84     5984.97    205.52 o 
   3   3   5     3657.78     3291.14    157.66 o 
   4   3   5      817.84      771.58     42.47 o 
   5   3   5      590.58      546.98     32.67 o 
   6   3   5      248.40      270.82     20.08 o 
   7   3   5       81.13       83.66     16.84 o 
   8   3   5      245.06      283.65     28.21 o 
  -4   4   5      101.54       87.56     14.37 o 
  -3   4   5      399.78      332.03     27.86 o 
  -2   4   5      455.04      645.27     28.33 o 
  -1   4   5      853.32      874.75     35.50 o 
   0   4   5     3037.92     3942.33    159.64 o 
   1   4   5     3440.71     3295.68    119.15 o 
   2   4   5      717.16      915.35     34.84 o 
   3   4   5     1540.93     1473.58     75.32 o 
   4   4   5      104.66      110.65     11.23 o 
   5   4   5      352.72      351.22     23.96 o 
   6   4   5      666.26      676.11     40.30 o 
   7   4   5      153.59      194.57     17.73 o 
   8   4   5      207.58      316.48     32.77 o 
  -4   5   5       11.96        5.49      9.32 o 
  -3   5   5      297.46      271.69     26.30 o 
  -2   5   5     1619.30     1819.61    104.09 o 
  -1   5   5      408.86      428.42     26.79 o 
   0   5   5      992.01     1374.63     52.68 o 
   1   5   5     1279.89     1221.24     46.83 o 
   3   5   5      863.34      837.32     46.98 o 
   4   5   5      443.44      449.39     29.07 o 
   5   5   5      515.20      494.93     31.68 o 
   6   5   5      464.32      505.03     33.05 o 
   7   5   5      428.01      464.78     32.03 o 
  -3   6   5      221.08      206.03     23.51 o 
  -2   6   5      179.05      249.43     25.29 o 
  -1   6   5      435.18      409.73     32.03 o 
   0   6   5      186.14      229.06     13.87 o 
   1   6   5      327.51      335.03     19.77 o 
   2   6   5      246.19      264.50     20.31 o 
   3   6   5      395.73      352.02     25.06 o 
   4   6   5     1141.90     1086.00     59.89 o 
   5   6   5      596.20      532.75     34.48 o 
   6   6   5      229.12      230.62     20.08 o 
   7   6   5      442.34      494.44     34.17 o 
   8   6   5        0.21       -1.10      6.58 o 
  -1   7   5      454.35      430.79     34.90 o 
   0   7   5        0.53        1.08      6.13 o 
   1   7   5      213.21      187.07     18.04 o 
   2   7   5     1117.74     1127.92     62.33 o 
   3   7   5      470.30      441.45     30.25 o 
   4   7   5      364.46      345.80     25.81 o 
   5   7   5      405.86      410.57     29.41 o 
   6   7   5       29.07       37.35      9.70 o 
   7   7   5        0.65       -2.00      6.20 o 
   0   8   5      299.28      438.21     35.06 o 
   2   8   5      226.58      237.15     20.76 o 
   3   8   5      257.67      237.96     20.88 o 
   4   8   5       14.05        8.01      6.44 o 
   5   8   5       39.23       35.53      9.91 o 
   6   8   5       28.47       30.37     10.12 o 
   2   9   5        6.91        3.41      7.63 o 
   3   9   5       66.32       67.92     13.20 o 
   4   9   5       12.11       10.94      7.45 o 
   5   9   5       33.85       24.96      9.53 o 
  -4  -8   6       40.66       68.27     17.29 o 
  -3  -8   6       16.01        6.16      9.91 o 
  -2  -8   6      127.68      177.16     22.55 o 
  -1  -8   6       76.57       54.89     15.08 o 
   0  -8   6        2.41       -1.18      8.85 o 
  -5  -7   6       34.33       40.23     13.78 o 
  -4  -7   6      180.12      153.09     20.79 o 
  -3  -7   6       81.07       71.96     15.53 o 
  -2  -7   6       47.73       33.45     11.65 o 
  -1  -7   6        4.63        6.97      8.17 o 
   0  -7   6        9.89       10.33      9.46 o 
   1  -7   6       26.01       16.68     11.27 o 
  -6  -6   6      186.66      195.17     23.30 o 
  -5  -6   6       65.30       76.50     16.32 o 
  -4  -6   6       44.87       37.32     12.07 o 
  -3  -6   6       77.30       81.22     15.20 o 
  -2  -6   6        8.22        1.17      6.37 o 
  -1  -6   6       25.82       11.60      7.96 o 
   0  -6   6      133.46      152.80     18.79 o 
   1  -6   6       16.27       -2.61      8.38 o 
   2  -6   6      115.32      128.49     19.82 o 
   3  -6   6      175.33      151.93     23.98 o 
  -6  -5   6       45.43       55.92     14.33 o 
  -5  -5   6       54.21       65.10     14.28 o 
  -4  -5   6        0.17       -3.41      6.97 o 
  -3  -5   6       30.69       28.65      9.67 o 
  -2  -5   6       13.68        5.76      7.26 o 
  -1  -5   6       25.68       23.37      8.50 o 
   0  -5   6      228.60      317.04     27.27 o 
   1  -5   6      363.73      320.76     28.25 o 
   2  -5   6       39.37       45.89      8.53 o 
   3  -5   6       34.26       42.08      9.50 o 
   4  -5   6        9.69        6.51      9.47 o 
  -7  -4   6       24.15       27.00      7.37 o 
  -6  -4   6        0.21       -1.65      4.35 o 
  -5  -4   6       60.69       68.21     14.26 o 
  -4  -4   6        0.80       -0.47      6.20 o 
  -3  -4   6       80.67       77.86     12.71 o 
  -2  -4   6      452.67      374.35     29.10 o 
  -1  -4   6      618.87      475.00     33.61 o 
   0  -4   6       58.40       88.24     12.26 o 
   1  -4   6      245.22      285.39     28.11 o 
   2  -4   6       21.16       10.64      5.11 o 
   3  -4   6      124.77      133.59     14.14 o 
   4  -4   6      180.70      168.31     14.54 o 
   5  -4   6        0.40        0.52      6.25 o 
  -7  -3   6       38.74       49.61      9.22 o 
  -6  -3   6        0.22       -3.94      4.01 o 
  -5  -3   6       61.60       59.64      8.13 o 
  -4  -3   6      594.99      609.94     25.70 o 
  -3  -3   6      245.86      237.38     20.95 o 
  -2  -3   6      323.01      291.98     23.44 o 
  -1  -3   6      560.95      456.27     31.89 o 
   0  -3   6      206.63      248.13     17.28 o 
   1  -3   6      578.28      551.24     27.60 o 
   2  -3   6      146.16      216.17     47.40 o 
   3  -3   6        0.62        0.96      4.29 o 
   4  -3   6      153.24      160.21     13.63 o 
   5  -3   6      274.03      274.88     39.37 o 
  -6  -2   6      139.30      139.04     18.08 o 
  -5  -2   6      241.38      230.59     22.17 o 
  -4  -2   6      256.63      273.74     14.02 o 
  -3  -2   6      305.19      319.78     14.69 o 
  -2  -2   6       35.52       33.19      5.27 o 
  -1  -2   6      237.49      264.61     13.71 o 
   0  -2   6       73.44       89.43      8.25 o 
   1  -2   6       10.04       12.69      3.04 o 
   2  -2   6      557.70      592.88     24.65 o 
   3  -2   6      773.05      768.08     41.40 o 
   4  -2   6      160.26      147.00     11.71 o 
   5  -2   6      451.42      453.86     35.02 o 
   6  -2   6        2.06       -3.76      7.96 o 
  -6  -1   6      279.56      286.00     27.29 o 
  -5  -1   6      103.62      101.91     15.45 o 
  -4  -1   6        7.81        1.13      5.26 o 
  -3  -1   6      967.05      987.29     39.39 o 
  -2  -1   6      175.74      192.76      8.26 o 
  -1  -1   6        5.46        3.36      1.99 o 
   0  -1   6     3127.75     4517.15    129.78 o 
   1  -1   6      748.36      783.97     25.56 o 
   2  -1   6     1057.51     1174.30     36.56 o 
   3  -1   6      908.71      934.47     29.86 o 
   4  -1   6       15.18       18.34      8.96 o 
   5  -1   6       91.64       88.88     13.57 o 
   6  -1   6      250.03      219.97     22.55 o 
   7  -1   6       53.20       48.78     13.65 o 
  -6   0   6       39.88       39.58     12.52 o 
  -5   0   6      171.50      156.68     18.60 o 
  -4   0   6        2.61        8.93     14.40 o 
  -3   0   6       76.17       65.03      6.85 o 
  -2   0   6     1250.47     1308.43     49.73 o 
  -1   0   6     2343.92     2432.82     87.10 o 
   0   0   6     1214.83     1690.68     39.78 o 
   1   0   6      660.42      665.52     26.11 o 
   2   0   6      237.00      255.89     10.22 o 
   3   0   6      639.04      598.13     21.87 o 
   4   0   6      353.16      345.18     17.44 o 
   5   0   6       38.15       40.94     10.34 o 
   6   0   6      642.21      621.58     42.58 o 
   7   0   6       38.19       37.58     12.03 o 
  -6   1   6        1.76       -5.90      8.05 o 
  -5   1   6      170.08      148.48     18.30 o 
  -4   1   6      434.76      407.55     20.82 o 
  -3   1   6      375.53      343.39     17.79 o 
  -2   1   6     2088.63     2157.36     78.77 o 
  -1   1   6      459.81      404.19     18.22 o 
   0   1   6      296.64      462.93     15.69 o 
   1   1   6     2717.54     2842.84     82.36 o 
   2   1   6      206.48      198.35     19.23 o 
   3   1   6       20.89       22.44      2.90 o 
   4   1   6     1565.98     1460.92     54.23 o 
   5   1   6      392.75      353.62     26.68 o 
   6   1   6      266.98      240.55     21.84 o 
   7   1   6      449.50      422.76     32.98 o 
  -5   2   6       70.49       54.84     13.50 o 
  -4   2   6      911.05      881.19     56.75 o 
  -3   2   6      203.77      201.23     17.70 o 
  -2   2   6      687.76      980.15     39.25 o 
  -1   2   6     1289.31     1279.30     48.55 o 
   0   2   6      120.01      179.21      9.86 o 
   1   2   6       56.59       60.41     20.58 o 
   2   2   6     2295.29     2795.59    177.81 o 
   3   2   6      877.15      849.42     45.17 o 
   4   2   6     1948.24     1821.91     90.28 o 
   5   2   6     1126.91     1084.23     42.31 o 
   6   2   6      113.27      101.11     13.50 o 
   7   2   6      167.13      148.63     18.25 o 
  -5   3   6      103.88      100.88     16.13 o 
  -4   3   6      308.50      308.40     27.53 o 
  -3   3   6      436.56      407.38     21.18 o 
  -2   3   6       56.02       56.75      8.99 o 
  -1   3   6      169.76      168.45     10.83 o 
   0   3   6     2019.69     2808.20     99.95 o 
   1   3   6      839.46      827.54     32.13 o 
   2   3   6     4338.52     4671.61    221.32 o 
   3   3   6     1632.34     1575.25     79.45 o 
   4   3   6      327.20      316.01     21.39 o 
   5   3   6      481.92      461.18     29.05 o 
   6   3   6      276.54      282.14     21.14 o 
   7   3   6       71.65       72.18     15.62 o 
   8   3   6      223.13      261.71     26.64 o 
  -4   4   6        0.45        4.53      8.81 o 
  -3   4   6      428.72      396.10     32.10 o 
  -2   4   6      484.56      482.51     26.91 o 
  -1   4   6      527.01      494.59     23.03 o 
   0   4   6     2937.75     3995.14    140.86 o 
   1   4   6     1349.78     1319.74     93.36 o 
   2   4   6      719.63      869.22     47.59 o 
   3   4   6      861.72      776.78     43.57 o 
   4   4   6      572.85      552.41     33.54 o 
   5   4   6      174.55      145.01     14.59 o 
   6   4   6      493.70      495.71     32.44 o 
   7   4   6      118.14      132.79     14.96 o 
   8   4   6      204.11      283.90     30.32 o 
  -3   5   6      176.04      151.89     19.63 o 
  -2   5   6      773.40      833.68     54.60 o 
  -1   5   6      578.44      564.37     26.25 o 
   0   5   6      946.84     1258.61     49.05 o 
   1   5   6      992.99      990.76     39.41 o 
   2   5   6      102.67      119.27     12.29 o 
   3   5   6      895.98      883.24     49.67 o 
   4   5   6      388.41      411.42     28.00 o 
   5   5   6      125.05      120.30     13.71 o 
   6   5   6     1196.61     1195.85     65.81 o 
   7   5   6      442.42      458.09     31.83 o 
  -2   6   6      656.28      658.31     47.02 o 
  -1   6   6      503.11      514.00     37.86 o 
   0   6   6       34.86       26.73      6.54 o 
   1   6   6      446.70      420.74     29.15 o 
   2   6   6      583.45      659.03     39.97 o 
   3   6   6      237.38      219.67     19.00 o 
   4   6   6     1132.54     1062.65     59.58 o 
   5   6   6     1685.62     1721.64     90.43 o 
   6   6   6       70.53       84.74     13.69 o 
   7   6   6      143.68      144.80     16.54 o 
  -1   7   6      213.58      183.97     21.82 o 
   0   7   6      163.40      206.94     21.09 o 
   1   7   6      343.02      321.60     25.29 o 
   2   7   6     1068.57     1170.13     65.10 o 
   3   7   6      702.29      649.94     40.72 o 
   4   7   6      548.57      538.13     35.72 o 
   5   7   6      241.61      257.96     22.33 o 
   6   7   6       27.84       38.63     10.07 o 
   7   7   6      226.92      282.73     24.50 o 
   2   8   6      298.92      299.01     24.85 o 
   3   8   6      407.40      364.44     28.00 o 
   4   8   6       74.47       92.23     14.66 o 
   5   8   6       98.62       90.35     13.67 o 
   6   8   6       95.98      102.96     14.37 o 
   4   9   6       11.11       12.80      8.59 o 
  -3  -8   7      141.18      141.30     20.62 o 
  -2  -8   7      133.31      121.64     19.42 o 
  -5  -7   7       61.39       69.52     18.02 o 
  -4  -7   7      255.44      257.25     27.41 o 
  -3  -7   7       74.10       86.17     17.50 o 
  -2  -7   7       66.26       65.53     14.63 o 
  -1  -7   7      251.45      204.90     23.00 o 
   0  -7   7       51.01       89.65     17.38 o 
   1  -7   7        2.96       -5.89      8.88 o 
  -5  -6   7       86.27       98.97     19.19 o 
  -4  -6   7      117.30      110.88     18.48 o 
  -3  -6   7      152.19      160.20     20.39 o 
  -1  -6   7        0.33       -0.30      7.71 o 
   0  -6   7      149.24      197.67     22.53 o 
   1  -6   7      134.56       89.13     18.53 o 
   2  -6   7      189.89      179.15     24.68 o 
  -6  -5   7      119.25      134.01     20.20 o 
  -5  -5   7       60.34       71.98     16.53 o 
  -4  -5   7       18.73       11.79      9.56 o 
  -3  -5   7        2.79       -4.02      6.95 o 
  -1  -5   7      161.46      141.69     17.64 o 
   0  -5   7      587.76      786.45     52.89 o 
   1  -5   7      107.76       94.44     18.69 o 
   2  -5   7       22.32       20.40      9.36 o 
   3  -5   7      159.55      170.86     15.11 o 
  -6  -4   7        1.41       -1.95      9.06 o 
  -5  -4   7       48.61       58.81     14.35 o 
  -4  -4   7       43.23       50.35     12.94 o 
  -3  -4   7      100.28      106.98     15.69 o 
  -2  -4   7      843.44      717.89     48.08 o 
  -1  -4   7      101.51       84.24     12.94 o 
   0  -4   7       54.14       69.17     12.89 o 
   1  -4   7      504.73      534.06     61.19 o 
   2  -4   7       50.95       49.08      8.69 o 
   3  -4   7        8.46        6.84     11.45 o 
   4  -4   7      131.64      144.30     14.34 o 
  -6  -3   7       35.34       42.46     15.06 o 
  -5  -3   7       82.62       73.46      9.62 o 
  -4  -3   7      238.45      240.38     14.10 o 
  -3  -3   7      208.51      205.35     20.27 o 
  -2  -3   7      174.42      171.81     17.88 o 
  -1  -3   7      631.54      560.81     58.70 o 
   0  -3   7        1.04       10.30      2.99 o 
   1  -3   7       44.10       51.02      5.34 o 
   2  -3   7       23.98       15.49      6.01 o 
   3  -3   7        5.31       -0.44      4.97 o 
   4  -3   7      280.37      288.77     33.20 o 
   5  -3   7      190.28      209.69     23.74 o 
  -5  -2   7       11.77        6.36      5.86 o 
  -4  -2   7      532.24      560.38     29.76 o 
  -3  -2   7      453.60      445.32     16.05 o 
  -2  -2   7      103.02       91.12      7.93 o 
  -1  -2   7       49.14       53.22      6.58 o 
   0  -2   7        2.79        3.65      3.31 o 
   1  -2   7       17.14       28.71      6.52 o 
   2  -2   7      460.76      497.75     18.66 o 
   3  -2   7      795.85      849.38     38.30 o 
   4  -2   7        1.68       -3.66      4.15 o 
   5  -2   7      127.77      143.78     17.88 o 
   6  -2   7       33.59       45.96     13.86 o 
  -6  -1   7      131.67      108.62     16.96 o 
  -5  -1   7      237.30      224.96     22.47 o 
  -4  -1   7       18.39        5.18      5.01 o 
  -3  -1   7        1.77        3.00      3.64 o 
  -2  -1   7        1.33        3.12      2.60 o 
  -1  -1   7      187.09      184.07     11.09 o 
   0  -1   7      659.58      933.66     44.17 o 
   1  -1   7      199.40      215.64      9.68 o 
   2  -1   7      275.29      313.94     20.78 o 
   3  -1   7      332.38      352.81     13.92 o 
   4  -1   7       51.77       32.18      9.73 o 
   5  -1   7      438.24      448.52     33.98 o 
   6  -1   7       52.32       41.55     12.66 o 
  -6   0   7        5.50       -1.48      8.99 o 
  -5   0   7       46.03       33.99     11.30 o 
  -4   0   7       23.77       10.34      5.35 o 
  -3   0   7      278.09      275.45     15.50 o 
  -2   0   7      362.06      483.24     30.84 o 
  -1   0   7       41.87       44.65      5.65 o 
   0   0   7      326.12      500.23     17.27 o 
   1   0   7     1082.23     1028.42     46.53 o 
   2   0   7       16.25       13.54      2.99 o 
   3   0   7      105.02      103.55      6.26 o 
   4   0   7      297.12      298.05     23.42 o 
   5   0   7       59.02       58.32     11.63 o 
   6   0   7       73.17       88.66     15.59 o 
   7   0   7      387.51      374.85     31.73 o 
  -5   1   7       95.58       92.58     16.67 o 
  -4   1   7      113.73      108.53     10.26 o 
  -3   1   7       26.64       21.39      5.71 o 
  -2   1   7      527.92      777.57     32.62 o 
  -1   1   7      855.51      807.81     32.76 o 
   0   1   7        6.31        5.55      2.82 o 
   1   1   7      384.21      398.90     14.26 o 
   2   1   7       90.75      102.27      6.24 o 
   3   1   7       14.31        8.30      3.52 o 
   4   1   7      637.56      606.51     25.74 o 
   5   1   7      192.18      201.09     18.81 o 
   6   1   7      277.94      255.93     23.00 o 
   7   1   7       86.18       85.94     13.95 o 
  -5   2   7       15.24        8.29      9.72 o 
  -4   2   7      415.80      396.67     25.62 o 
  -3   2   7      169.22      144.87     13.30 o 
  -1   2   7      210.92      201.46     12.10 o 
   0   2   7      214.94      255.33     13.18 o 
   1   2   7        0.70       -2.04      4.01 o 
   2   2   7     1025.12     1110.28     57.89 o 
   3   2   7      542.74      557.59     23.82 o 
   4   2   7      292.24      278.59     14.53 o 
   5   2   7      384.82      362.26     18.01 o 
   6   2   7       16.48       18.27      8.17 o 
   7   2   7       65.07       66.18     14.77 o 
  -4   3   7       39.78       42.93     12.07 o 
  -3   3   7      109.42      112.94     12.81 o 
  -2   3   7       13.20       -2.46      4.05 o 
  -1   3   7        0.66       -3.36      3.42 o 
   0   3   7     1140.64     1574.59     58.92 o 
   1   3   7      210.98      200.23     10.92 o 
   2   3   7      568.33      802.54     44.46 o 
   3   3   7      534.49      527.46     31.69 o 
   4   3   7       66.93       48.03      8.69 o 
   5   3   7      395.23      378.30     25.55 o 
   6   3   7       62.75       67.88      8.51 o 
   7   3   7        0.53        1.22      7.91 o 
  -4   4   7        0.26       -5.96      7.84 o 
  -3   4   7       99.36       67.97     14.47 o 
  -2   4   7       89.30      138.73     17.08 o 
  -1   4   7      145.62      158.97     14.47 o 
   0   4   7     1193.13     1623.47     61.25 o 
   1   4   7        6.60        6.01      5.17 o 
   2   4   7      938.04      967.53     53.08 o 
   3   4   7      590.69      556.02     34.12 o 
   4   4   7       10.70        9.46      5.57 o 
   5   4   7        1.31       -0.85      5.50 o 
   6   4   7      324.60      343.09     25.72 o 
   7   4   7      120.69      136.67     15.46 o 
  -3   5   7       29.41       20.13     10.94 o 
  -2   5   7      534.60      599.75     42.94 o 
  -1   5   7      177.60      159.66     12.21 o 
   0   5   7      119.16      134.43     10.56 o 
   1   5   7      915.37      842.73     48.60 o 
   2   5   7        1.06        7.75      5.83 o 
   3   5   7      246.46      211.76     18.69 o 
   4   5   7     1235.22     1174.17     64.16 o 
   5   5   7      164.55      184.77     17.52 o 
   6   5   7      286.47      255.65     21.98 o 
   7   5   7      269.99      273.79     23.51 o 
  -2   6   7      224.08      211.66     23.35 o 
  -1   6   7      152.99      134.84     17.52 o 
   0   6   7        0.43       -9.09      6.06 o 
   1   6   7       82.81       70.30     13.48 o 
   3   6   7      531.38      514.75     34.12 o 
   4   6   7      695.03      704.57     43.41 o 
   5   6   7       88.85       92.28     12.96 o 
   6   6   7      348.92      337.78     26.49 o 
   7   6   7      113.42      105.43     14.40 o 
   1   7   7       95.73       80.91     14.31 o 
   2   7   7      510.26      634.70     40.87 o 
   3   7   7      376.80      363.45     27.62 o 
   4   7   7      156.41      156.23     16.77 o 
   5   7   7      496.24      526.87     36.01 o 
   6   7   7       15.29       24.14      9.00 o 
   1   8   7      107.84       97.31     14.42 o 
   2   8   7      433.95      555.90     38.21 o 
   3   8   7      282.07      282.99     24.29 o 
   4   8   7        3.83       10.57      7.35 o 
   5   8   7       54.93       56.77     12.52 o 
  -4  -7   8      158.93      144.77     22.29 o 
  -3  -7   8      353.46      348.10     32.18 o 
  -2  -7   8      155.26      181.79     21.96 o 
  -1  -7   8      134.79      129.74     19.10 o 
   0  -7   8       89.19      144.26     21.58 o 
  -5  -6   8      196.21      177.67     24.71 o 
  -4  -6   8      211.73      193.15     24.35 o 
  -3  -6   8      120.63      107.88     17.40 o 
  -2  -6   8       70.29       71.68     15.52 o 
  -1  -6   8      211.31      162.65     20.20 o 
   0  -6   8      426.65      601.33     45.70 o 
   1  -6   8      207.13      173.42     23.07 o 
   2  -6   8      208.41      237.10     29.36 o 
  -5  -5   8       83.78      122.98     22.20 o 
  -4  -5   8       52.91       41.46     15.03 o 
  -3  -5   8      165.72      135.26     19.26 o 
  -2  -5   8      627.39      554.52     41.24 o 
  -1  -5   8      165.55      163.80     19.91 o 
   0  -5   8      598.85      906.19     59.78 o 
   1  -5   8      458.13      423.81     36.80 o 
   2  -5   8      176.08      180.24     15.42 o 
   3  -5   8      363.92      396.74     25.36 o 
  -6  -4   8       38.68       20.71     13.48 o 
  -5  -4   8      106.57      119.24     18.83 o 
  -4  -4   8      229.40      202.24     23.30 o 
  -3  -4   8      138.11      113.42     17.59 o 
  -2  -4   8     1015.93      990.20     63.20 o 
  -1  -4   8      387.75      332.80     28.68 o 
   0  -4   8      889.41     1447.08     85.82 o 
   1  -4   8      668.45      674.16     59.92 o 
   2  -4   8      177.26      195.43     15.45 o 
   3  -4   8       53.82       52.34     10.43 o 
   4  -4   8      247.32      260.47     23.07 o 
  -6  -3   8       19.58       10.44      7.85 o 
  -5  -3   8       74.48       74.93     10.31 o 
  -4  -3   8      665.38      690.20     48.60 o 
  -3  -3   8      580.00      594.75     42.51 o 
  -2  -3   8      533.46      531.22     33.37 o 
  -1  -3   8     1014.38      955.66    123.76 o 
   0  -3   8      257.85      370.56     18.15 o 
   1  -3   8        3.10       -0.36      3.38 o 
   2  -3   8     1070.71     1208.16     51.83 o 
   3  -3   8      252.51      258.68     17.98 o 
   4  -3   8      341.36      341.22     30.11 o 
   5  -3   8      217.75      250.01     26.52 o 
  -6  -2   8      269.30      304.37     18.26 o 
  -5  -2   8      240.82      218.97     16.05 o 
  -4  -2   8      418.71      435.62     20.78 o 
  -3  -2   8      347.49      351.22     14.19 o 
  -2  -2   8       69.32       95.17     11.81 o 
  -1  -2   8      439.46      443.41     47.02 o 
   0  -2   8      116.51      148.99      8.39 o 
   1  -2   8      869.67      917.32     35.72 o 
   2  -2   8     1407.35     1601.93     60.26 o 
   3  -2   8       22.20       21.55     14.77 o 
   4  -2   8      287.81      334.15     28.30 o 
   5  -2   8      463.77      477.51     37.44 o 
  -5  -1   8       62.97       69.35     14.47 o 
  -4  -1   8       52.44       50.43      8.95 o 
  -3  -1   8      268.84      275.84     13.53 o 
  -2  -1   8      246.22      274.26     27.58 o 
  -1  -1   8      146.87      160.24     10.86 o 
   0  -1   8     1296.40     1806.00     55.15 o 
   1  -1   8      785.17      784.47     34.05 o 
   2  -1   8       14.86       16.75      5.97 o 
   3  -1   8     2306.17     2493.10     89.80 o 
   4  -1   8      163.39      182.26     19.09 o 
   5  -1   8        5.45        0.92      6.90 o 
   6  -1   8      262.10      274.61     26.49 o 
  -5   0   8      156.68      144.05     19.66 o 
  -4   0   8       30.98       29.29      7.26 o 
  -3   0   8       69.03       71.60      8.61 o 
  -2   0   8      732.72      980.86     80.87 o 
  -1   0   8      204.75      194.03      8.73 o 
   0   0   8     1257.00     1913.60     70.53 o 
   1   0   8     1584.23     1705.67     72.82 o 
   2   0   8       18.45       17.94      4.99 o 
   3   0   8      211.71      227.56     12.71 o 
   4   0   8        2.39        0.14      6.27 o 
   5   0   8      265.50      277.40     24.00 o 
   6   0   8      252.49      260.37     24.45 o 
  -5   1   8      117.30      104.21     18.56 o 
  -4   1   8      114.84      118.66     10.96 o 
  -3   1   8      144.96      141.75     11.50 o 
  -2   1   8      972.20     1240.43     49.15 o 
  -1   1   8      932.42      923.33     37.41 o 
   0   1   8        1.09       22.41      9.19 o 
   1   1   8       27.14       24.20      3.47 o 
   2   1   8      122.48      120.28      8.22 o 
   3   1   8      112.07      118.59      8.46 o 
   4   1   8      619.39      588.41     25.68 o 
   5   1   8      288.12      269.25     23.42 o 
   6   1   8        2.74        1.01      6.37 o 
   7   1   8      359.29      343.82     29.64 o 
  -4   2   8      260.52      245.47     16.65 o 
  -3   2   8      542.39      525.22     37.15 o 
  -2   2   8       97.55      110.80      9.88 o 
  -1   2   8      202.18      197.96     12.46 o 
   0   2   8       17.23       25.12      5.11 o 
   1   2   8      109.47      122.10      5.98 o 
   2   2   8      776.24      781.87     31.54 o 
   3   2   8       44.82       45.88      6.01 o 
   4   2   8      285.98      259.40     14.42 o 
   5   2   8      631.35      629.96     27.74 o 
   6   2   8       24.63       22.71      9.11 o 
   7   2   8       74.67       77.30     16.04 o 
  -4   3   8       60.84       58.84     15.26 o 
  -3   3   8       21.06       18.36      7.50 o 
  -2   3   8       11.51        4.01      5.00 o 
  -1   3   8      592.27      579.61     26.51 o 
   0   3   8        1.28        0.45      5.66 o 
   1   3   8       58.90       45.37      9.33 o 
   2   3   8      848.82      831.31     46.64 o 
   3   3   8      785.53      681.25     39.76 o 
   4   3   8       30.55       25.79      7.35 o 
   5   3   8       63.94       67.02      8.46 o 
   6   3   8       61.11       68.58     10.54 o 
   7   3   8        0.27       -6.03      7.44 o 
  -3   4   8       49.01       56.86     13.88 o 
  -2   4   8      195.79      240.24     16.01 o 
  -1   4   8       95.78       80.45      9.21 o 
   0   4   8      819.25     1093.23     43.92 o 
   1   4   8     1473.65     1392.62     73.94 o 
   2   4   8      142.72      126.97     14.02 o 
   3   4   8      164.44      151.33     15.10 o 
   4   4   8        5.66        1.60      5.45 o 
   6   4   8      231.36      231.69     20.24 o 
   7   4   8       61.52       66.14     15.53 o 
  -2   5   8      315.07      378.11     32.30 o 
  -1   5   8      115.45      111.87     10.63 o 
   0   5   8      146.01      210.72     19.87 o 
   1   5   8       16.40        0.75      6.83 o 
   2   5   8        0.48       -5.40      5.40 o 
   3   5   8       77.42       68.94     13.03 o 
   4   5   8       67.76       66.33     12.28 o 
   5   5   8       73.78       82.58     12.42 o 
   6   5   8      176.09      168.26     17.66 o 
   7   5   8      181.95      211.99     20.43 o 
   0   6   8        3.33       -1.74      6.69 o 
   1   6   8        4.26       -3.55      7.09 o 
   2   6   8      207.17      224.62     20.74 o 
   3   6   8       15.21        4.27      7.02 o 
   4   6   8      460.76      429.40     30.81 o 
   5   6   8      242.98      230.66     20.83 o 
   6   6   8       49.67       38.66     10.59 o 
   7   6   8       78.87       81.33     14.65 o 
   0   7   8        0.40       -4.65      7.30 o 
   1   7   8        3.51       -3.95      6.84 o 
   2   7   8      413.78      508.14     35.96 o 
   3   7   8      109.87      106.09     14.37 o 
   4   7   8      152.68      159.50     17.73 o 
   5   7   8       73.69       75.51     13.50 o 
   6   7   8        7.56        9.54      8.13 o 
   3   8   8      100.49       96.74     14.51 o 
   4   8   8        1.79       -5.75      5.94 o 
  -4  -6   9       30.69       16.06     12.42 o 
  -3  -6   9      160.48      149.35     20.48 o 
  -2  -6   9       69.58       75.53     16.40 o 
  -1  -6   9      128.41      129.39     18.95 o 
   0  -6   9      295.28      413.11     36.48 o 
   1  -6   9       69.65       59.42     17.52 o 
  -5  -5   9       93.42      104.52     21.39 o 
  -4  -5   9       27.67       18.02     12.42 o 
  -3  -5   9      277.70      232.80     26.14 o 
  -2  -5   9      147.90      131.27     18.48 o 
  -1  -5   9      180.03      179.98     21.72 o 
   0  -5   9      450.65      695.16     49.58 o 
   1  -5   9      561.31      518.66     42.63 o 
   2  -5   9      260.43      317.35     21.85 o 
  -5  -4   9       46.25       38.96     14.77 o 
  -4  -4   9      324.53      328.83     32.15 o 
  -3  -4   9       60.74       36.62     13.76 o 
  -2  -4   9      678.24      712.05     50.19 o 
  -1  -4   9     1513.56     1302.38     79.06 o 
   0  -4   9      221.41      373.53     31.54 o 
   1  -4   9      406.21      413.28     23.62 o 
   2  -4   9      232.41      294.45     19.93 o 
   3  -4   9      147.07      165.46     15.42 o 
  -5  -3   9      133.03      136.46     13.15 o 
  -4  -3   9      543.48      574.23     44.46 o 
  -3  -3   9      445.51      414.56     34.34 o 
  -2  -3   9     1313.98     1219.55     82.46 o 
  -1  -3   9      131.35      119.20     11.06 o 
   0  -3   9      265.30      362.32     50.84 o 
   1  -3   9     1119.44     1216.63     50.79 o 
   2  -3   9      614.85      794.88    100.05 o 
   3  -3   9      161.93      151.88     14.34 o 
   4  -3   9      354.65      383.35     33.31 o 
  -5  -2   9      207.33      213.17     14.91 o 
  -4  -2   9      386.91      442.57     21.69 o 
  -3  -2   9      562.51      581.79     38.89 o 
  -2  -2   9      174.90      188.71     17.28 o 
  -1  -2   9      534.25      530.90     36.75 o 
   0  -2   9     2246.01     2955.37    105.88 o 
   1  -2   9        0.94       -3.40      3.47 o 
   2  -2   9     1146.46     1325.08     51.54 o 
   3  -2   9     1369.83     1510.45     88.28 o 
   4  -2   9      264.07      277.97     26.38 o 
   5  -2   9      369.42      398.80     34.32 o 
  -4  -1   9      125.01      123.89      9.22 o 
  -3  -1   9      555.43      570.61     20.24 o 
  -2  -1   9      360.37      388.42     27.78 o 
  -1  -1   9      276.42      296.52     16.79 o 
   0  -1   9     1645.20     2277.66    169.23 o 
   1  -1   9     1405.70     1383.68     44.21 o 
   2  -1   9     1880.52     2135.03     93.20 o 
   3  -1   9      536.24      523.03     36.64 o 
   4  -1   9      288.93      299.31     26.07 o 
   5  -1   9      163.05      174.65     20.36 o 
   6  -1   9      342.97      330.79     30.79 o 
  -5   0   9      168.67      124.24     18.48 o 
  -4   0   9       68.86       74.76     10.03 o 
  -3   0   9      144.34      142.38     11.72 o 
  -2   0   9     1390.04     1693.39     84.47 o 
  -1   0   9     1561.29     1497.87     42.38 o 
   0   0   9     1300.28     1899.16     70.95 o 
   1   0   9     1494.49     1423.06     56.76 o 
   2   0   9      232.96      229.77     13.01 o 
   3   0   9      478.46      481.87     22.28 o 
   4   0   9      959.00      961.49     59.02 o 
   5   0   9      102.49       86.69     14.12 o 
   6   0   9      336.78      372.45     31.56 o 
  -4   1   9      813.40      779.26     35.94 o 
  -3   1   9      390.16      351.89     20.09 o 
  -2   1   9      904.05     1173.17     69.35 o 
  -1   1   9      919.50      878.52     50.90 o 
   0   1   9      178.61      227.41      9.52 o 
   1   1   9     1316.88     1168.97     45.44 o 
   2   1   9      588.79      606.66     26.08 o 
   3   1   9      271.24      238.13     13.49 o 
   4   1   9      825.06      844.46     35.13 o 
   5   1   9      469.05      443.08     33.31 o 
   6   1   9      176.39      154.31     18.11 o 
  -4   2   9      293.31      257.39     18.15 o 
  -3   2   9      101.43      103.57     20.44 o 
  -2   2   9      534.22      627.97     29.39 o 
  -1   2   9      717.61      670.34     29.88 o 
   0   2   9      181.78      258.40     16.45 o 
   1   2   9      248.44      215.89     18.30 o 
   2   2   9     1063.67     1082.77     42.40 o 
   3   2   9      905.67      853.79     35.04 o 
   4   2   9      492.82      482.23     22.79 o 
   5   2   9     1082.05     1077.43     43.73 o 
   6   2   9       69.84       77.76     15.29 o 
   7   2   9       66.61       60.38     14.82 o 
  -3   3   9      823.45      797.29     79.92 o 
  -2   3   9        1.08        1.38      6.06 o 
  -1   3   9       25.73       24.06      6.40 o 
   0   3   9     1389.35     1843.94     95.71 o 
   1   3   9      530.42      452.14     30.35 o 
   2   3   9      962.65      997.27     55.45 o 
   3   3   9     1320.32     1239.60     66.52 o 
   4   3   9      100.16       89.58      8.68 o 
   5   3   9      221.74      203.15     13.65 o 
   6   3   9      108.43      108.86     10.30 o 
   7   3   9       92.93      108.32     18.63 o 
  -2   4   9      149.13      246.84     24.17 o 
  -1   4   9      646.62      616.14     29.16 o 
   0   4   9      520.15      723.36     44.79 o 
   1   4   9      676.37      589.07     37.56 o 
   2   4   9      137.46      116.91     13.67 o 
   3   4   9      398.57      336.59     25.18 o 
   4   4   9       86.08       80.04     11.65 o 
   5   4   9       53.94       59.98     11.74 o 
   6   4   9      330.46      349.19     19.91 o 
   7   4   9       90.99      103.97     16.53 o 
  -2   5   9      336.44      395.49     33.31 o 
  -1   5   9      216.28      218.78     21.61 o 
   0   5   9       44.53       63.76     13.57 o 
   1   5   9      510.37      485.73     33.58 o 
   2   5   9        4.18        3.48      7.00 o 
   3   5   9       84.72       78.26     13.62 o 
   4   5   9      201.99      205.23     19.30 o 
   5   5   9      159.50      159.24     17.38 o 
   6   5   9      188.92      179.11     18.30 o 
   0   6   9        0.47       -8.85      6.36 o 
   1   6   9       64.41       63.69     13.84 o 
   2   6   9      119.05      148.81     17.07 o 
   3   6   9       43.88       46.95     11.70 o 
   4   6   9      419.16      391.81     29.73 o 
   5   6   9      440.22      431.15     31.83 o 
   6   6   9       20.55       25.63     10.15 o 
   1   7   9        7.73        7.58      8.74 o 
   2   7   9      330.31      381.05     30.18 o 
   3   7   9      300.23      265.14     24.21 o 
   4   7   9       51.23       55.01     12.75 o 
   5   7   9       52.61       50.10     12.43 o 
  -2  -6  10        8.80       -2.49      9.04 o 
  -1  -6  10        3.29        4.53      8.74 o 
  -3  -5  10        4.44       -0.82      9.32 o 
  -2  -5  10       96.31      105.08     16.75 o 
  -1  -5  10       99.21       93.74     17.48 o 
   0  -5  10      137.90      214.43     24.61 o 
   1  -5  10      157.05      135.09     21.77 o 
  -4  -4  10        0.25        3.87     11.20 o 
  -3  -4  10      371.51      313.43     30.86 o 
  -2  -4  10      210.30      161.84     21.04 o 
  -1  -4  10       83.29       65.79     14.35 o 
   0  -4  10       76.37      117.81     17.85 o 
   1  -4  10      239.57      284.09     18.93 o 
   2  -4  10       74.76      110.85     22.20 o 
   3  -4  10       28.78       30.35     11.82 o 
  -4  -3  10      374.18      395.94     35.79 o 
  -3  -3  10      117.22      113.27     20.39 o 
  -2  -3  10       14.77       11.72      5.89 o 
  -1  -3  10      894.12      789.75     66.92 o 
   0  -3  10       67.61       87.92      9.96 o 
   1  -3  10       34.48       33.98      5.76 o 
   2  -3  10      272.42      324.59     21.22 o 
   3  -3  10      108.47      119.24     17.26 o 
   4  -3  10      130.81      122.13     19.38 o 
  -4  -2  10      183.15      172.67     13.09 o 
  -3  -2  10      288.91      283.08     17.72 o 
  -2  -2  10      179.63      163.03     15.24 o 
  -1  -2  10       56.55       54.79      8.46 o 
   0  -2  10      205.85      249.16     33.92 o 
   1  -2  10      260.54      290.70     13.85 o 
   2  -2  10      614.20      715.55     47.54 o 
   3  -2  10      546.92      556.00     40.82 o 
   4  -2  10       89.95      108.81     19.42 o 
  -4  -1  10       35.02       29.15      5.86 o 
  -3  -1  10       69.84       76.57      7.86 o 
  -2  -1  10      264.72      270.43     19.42 o 
  -1  -1  10      160.54      169.69     16.67 o 
   0  -1  10     1417.64     1889.06     72.04 o 
   1  -1  10      666.77      651.98     66.87 o 
   2  -1  10      455.05      540.32     25.15 o 
   3  -1  10      463.95      472.17     34.64 o 
   4  -1  10      248.71      247.43     23.79 o 
   5  -1  10      115.61      111.44     19.35 o 
  -4   0  10       87.49       80.01     10.82 o 
  -3   0  10      193.72      176.46      9.98 o 
  -2   0  10      970.93     1103.55     33.85 o 
  -1   0  10      443.52      395.55     19.51 o 
   0   0  10      895.58     1184.65     47.49 o 
   1   0  10      905.57      891.58     51.08 o 
   2   0  10      384.50      343.74     17.82 o 
   3   0  10      313.84      292.41     16.56 o 
   4   0  10      709.16      701.99     46.86 o 
   5   0  10       32.74       20.97     10.52 o 
  -4   1  10      225.08      248.21     19.27 o 
  -3   1  10      217.95      198.67     14.67 o 
  -2   1  10      751.73      817.90     36.41 o 
  -1   1  10      952.47      907.93     27.73 o 
   0   1  10      316.12      408.33     14.52 o 
   1   1  10      595.43      553.42     35.61 o 
   2   1  10      746.82      785.65     45.84 o 
   3   1  10       82.99       89.63      8.78 o 
   4   1  10      945.66      886.25     37.31 o 
   5   1  10      557.91      491.74     36.45 o 
   6   1  10      203.54      186.11     20.85 o 
  -3   2  10      414.66      419.67     23.80 o 
  -2   2  10      138.89      133.16     14.35 o 
  -1   2  10      495.67      455.30     23.15 o 
   0   2  10      416.73      555.63     36.62 o 
   1   2  10      229.17      205.11     19.16 o 
   2   2  10     1221.83     1239.81     67.29 o 
   3   2  10     1168.27     1054.07     42.54 o 
   4   2  10      610.88      575.17     26.63 o 
   5   2  10      522.62      492.56     24.33 o 
   6   2  10      195.10      185.43     21.16 o 
  -2   3  10      191.63      192.10     14.94 o 
  -1   3  10      180.47      170.32     18.95 o 
   0   3  10     1234.71     1648.71     87.98 o 
   1   3  10      626.28      540.14     35.56 o 
   2   3  10     1213.75     1207.85     66.39 o 
   3   3  10     1192.17     1026.53     57.78 o 
   4   3  10      130.03      119.18     10.41 o 
   5   3  10      520.85      461.60     23.48 o 
   6   3  10      240.20      223.27     23.58 o 
  -2   4  10      375.68      458.31     25.57 o 
  -1   4  10      336.93      309.15     26.71 o 
   0   4  10      859.67     1183.70     67.43 o 
   1   4  10      859.36      753.76     46.57 o 
   2   4  10      451.09      430.04     30.62 o 
   3   4  10      470.97      403.83     29.31 o 
   4   4  10      334.26      311.13     24.76 o 
   5   4  10      100.86       82.01      9.64 o 
   6   4  10      249.19      255.49     17.02 o 
  -1   5  10      376.76      350.40     29.67 o 
   0   5  10      192.26      251.78     24.08 o 
   1   5  10      823.23      731.05     46.74 o 
   2   5  10       54.41       63.67     12.82 o 
   3   5  10      108.75       92.32     13.48 o 
   4   5  10      626.02      580.54     38.92 o 
   5   5  10      274.60      255.96     23.07 o 
   6   5  10      277.48      276.65     24.33 o 
   1   6  10      109.24       96.83     17.24 o 
   2   6  10      342.01      331.59     27.55 o 
   3   6  10      412.29      372.94     29.40 o 
   4   6  10      344.97      302.46     26.16 o 
   5   6  10      470.94      455.01     34.05 o 
  -2  -5  11       31.37       26.51     12.75 o 
  -1  -5  11        6.95        2.68      9.37 o 
   0  -5  11       32.94       37.39     14.56 o 
  -3  -4  11        0.21       -1.78     10.03 o 
  -2  -4  11       65.68       68.84     16.30 o 
  -1  -4  11       95.65       74.57     16.28 o 
   0  -4  11        7.13       15.62      9.44 o 
   1  -4  11       23.01       23.91     13.32 o 
   2  -4  11       23.21       47.70     13.13 o 
  -3  -3  11      163.71      140.28     20.44 o 
  -2  -3  11        6.31        2.91      5.06 o 
  -1  -3  11      104.72       91.01     17.66 o 
   0  -3  11        3.11       -1.48      4.38 o 
   1  -3  11        0.35       -1.93      8.20 o 
   2  -3  11       86.91       89.89     16.09 o 
   3  -3  11        3.12       -0.94      8.36 o 
  -3  -2  11       96.12       92.27     10.56 o 
  -2  -2  11       17.72       13.12     10.01 o 
  -1  -2  11       13.46       11.51      5.56 o 
   0  -2  11       11.90       13.22      5.69 o 
   1  -2  11       93.83       84.55     11.75 o 
   2  -2  11       53.23       65.60     13.74 o 
   3  -2  11      136.25      117.78     16.68 o 
   4  -2  11       18.34       18.58     12.16 o 
  -3  -1  11       11.23        5.17      4.85 o 
  -2  -1  11       23.44       23.87     10.51 o 
  -1  -1  11       29.90       36.71     10.50 o 
   0  -1  11      211.49      283.51     17.28 o 
   1  -1  11      180.02      181.95     17.59 o 
   2  -1  11        5.09        6.37      7.66 o 
   3  -1  11      356.41      343.66     29.00 o 
   4  -1  11       20.69        8.45     10.14 o 
  -3   0  11        5.69        0.33      4.47 o 
  -2   0  11      347.17      341.16     16.36 o 
  -1   0  11       59.01       55.22      8.67 o 
   0   0  11      143.94      171.75     13.01 o 
   1   0  11      432.55      406.93     29.26 o 
   2   0  11       16.69       11.67      7.80 o 
   3   0  11       15.24       13.74      5.78 o 
   4   0  11      139.37      140.45     17.73 o 
   5   0  11       35.32       13.62     11.60 o 
  -3   1  11       78.53       62.71     22.77 o 
  -2   1  11      152.21      140.30      8.92 o 
  -1   1  11      306.47      272.18     17.52 o 
   0   1  11       86.27       88.28     13.01 o 
   1   1  11        0.84       -7.11      5.94 o 
   2   1  11      276.62      247.86     20.98 o 
   3   1  11       36.78       39.44      7.52 o 
   4   1  11      248.14      220.53     16.41 o 
   5   1  11      229.42      206.66     22.03 o 
  -2   2  11        5.55       -2.08      5.28 o 
  -1   2  11      144.55      127.88     17.33 o 
   0   2  11       47.22       59.26     13.44 o 
   1   2  11       34.18       21.05      9.19 o 
   2   2  11      840.04      793.00     47.61 o 
   3   2  11       90.79       89.41     12.75 o 
   4   2  11      321.90      277.92     16.77 o 
   5   2  11      328.44      286.56     26.04 o 
  -2   3  11       60.60       42.34     12.75 o 
  -1   3  11       52.76       27.55     11.82 o 
   0   3  11      385.25      524.32     36.68 o 
   1   3  11      321.75      294.54     24.52 o 
   2   3  11      340.40      326.37     25.67 o 
   3   3  11      630.57      532.98     35.67 o 
   4   3  11      166.13      137.38     11.55 o 
   5   3  11       33.53       33.70     11.12 o 
  -1   4  11       34.07       28.09     12.78 o 
   0   4  11      656.54      832.41     52.31 o 
   1   4  11      561.54      499.07     35.44 o 
   2   4  11       82.31       90.63     13.51 o 
   3   4  11      232.93      173.45     18.22 o 
   4   4  11      168.22      134.13     16.34 o 
   5   4  11       51.82       61.14     14.44 o 
   0   5  11      121.20      139.58     18.42 o 
   1   5  11      172.28      122.43     17.35 o 
   2   5  11      133.39      130.44     16.46 o 
   3   5  11       85.36       79.83     14.96 o 
   4   5  11      356.73      361.22     28.89 o 
   5   5  11      163.93      165.93     18.65 o 
   3   6  11      188.23      186.53     20.29 o 
  -2  -3  12       65.35       52.71      9.20 o 
  -1  -3  12       28.74       23.89      7.35 o 
   0  -3  12       37.44       45.55      8.19 o 
  -2  -2  12        0.18        0.54      5.78 o 
  -1  -2  12       20.40       15.56      6.36 o 
   0  -2  12       88.55      110.47     16.35 o 
   1  -2  12        4.46        4.79      7.09 o 
   3  -2  12      192.86      185.45     21.77 o 
  -2  -1  12        8.45        4.81      5.87 o 
  -1  -1  12        6.11        5.83      5.63 o 
   0  -1  12      109.03      121.69     15.34 o 
   1  -1  12      173.62      141.32     16.32 o 
   2  -1  12       12.13        5.31      7.42 o 
  -2   0  12       46.79       49.82     12.26 o 
  -1   0  12      260.04      215.06     24.24 o 
   0   0  12        0.41       -6.53      6.88 o 
   1   0  12      159.41      152.99     17.33 o 
   2   0  12        5.30       -5.22      6.72 o 
   3   0  12        0.29       -5.40      6.46 o 
   4   0  12       82.93       68.81     15.12 o 
  -2   1  12       87.94       79.86      7.89 o 
  -1   1  12       82.31       97.33     17.17 o 
   0   1  12       17.38        8.57      8.99 o 
   1   1  12       58.67       51.51     12.21 o 
   2   1  12        2.63       -1.03      5.92 o 
   3   1  12        0.97       -1.36      6.90 o 
   4   1  12       96.83      100.43     10.12 o 
  -1   2  12        4.85       -2.61      7.89 o 
   0   2  12       20.24       22.22     10.69 o 
   1   2  12       15.49        5.09      8.17 o 
   2   2  12      144.18      147.59     16.61 o 
   3   2  12      168.40      142.57     16.37 o 
   4   2  12       15.67        5.26      7.45 o 
   0   3  12      177.39      192.78     20.79 o 
   1   3  12       56.72       61.67     13.32 o 
   2   3  12       69.52       58.84     12.56 o 
   3   3  12      151.25      130.98     15.90 o 
   4   3  12       18.60       10.57      8.41 o 
   1   4  12       79.87       66.66     14.52 o 
   2   4  12       15.71        9.37      8.48 o 
   3   4  12       49.33       33.33     11.46 o 
   4   4  12       25.82       20.46      9.86 o 
   0  -1  13      226.99      259.65     24.22 o 
   1  -1  13      411.48      398.94     30.91 o 
   2  -1  13       59.43       63.13     13.39 o 
   0   0  13      167.41      194.98     21.12 o 
   1   0  13      312.72      264.95     24.12 o 
   2   0  13       60.86       63.46     14.11 o 
   0   1  13        8.52       -1.88      7.73 o 
   1   1  13       55.93       52.45     12.90 o 
   2   1  13      101.87       97.68     14.61 o 
   3   1  13       70.79       54.53     12.61 o 
   1   2  13       27.83       24.00     10.47 o 
   2   2  13      158.25      136.85     17.03 o 
   3   2  13      233.40      174.27     19.31 o 
                                                 
